# Supplementary material for: Bulk segregant RNA-seq reveals expression and positional candidate genes and allele-specific expression for disease resistance against enteric septicemia of catfish
Source: BMC Genomics. 2013 Dec 30;14:929. doi: 10.1186/1471-2164-14-929 (PMC3890627; doi:10.1186/1471-2164-14-929)
Supplement: Additional file 1: Table S1 — Differentially expressed genes between the resistant and susceptible fish. [file 1471-2164-14-929-S1.xlsx]

## Sheet: Sheet1
Accession Version #	Gene name	Species	Proportions fold change	FDR adjusted P-value
NP_001070921.1	cytochrome P450, family 2, subfamily X, polypeptide 9	Danio rerio	151.797	1.21014e-14
NP_001038880.1	prostaglandin-H2 D-isomerase precursor	Danio rerio	134.301	6.13026e-05
NP_571007.1	muscle creatine kinase a	Danio rerio	129.027	0
XP_002667408.2	PREDICTED: sodium- and chloride-dependent GABA transporter 2-like, partial	Danio rerio	117.693	0.0207045
NP_956290.1	calmodulin 2a	Danio rerio	104.285	3.53479e-08
NP_001073465.1	cytochrome P450, family 4, subfamily V, polypeptide 7	Danio rerio	96.7382	0.00219942
NP_571638.1	troponin C type 2 (fast)	Danio rerio	95.9664	1.06999e-09
NP_001004661.1	aquaporin 8a, tandem duplicate 1	Danio rerio	91.2495	2.66273e-07
NP_001007030.1	ATPase, Ca++ transporting, fast twitch 1	Danio rerio	83.3595	0.00458068
NP_999944.1	nuclear receptor subfamily 5, group A, member 5 isoform 1	Danio rerio	81.3013	7.56255e-05
NP_899191.2	cytosolic sulfotransferase 3	Danio rerio	73.5828	0.000171335
XP_002663536.1	PREDICTED: inositol hexakisphosphate and diphosphoinositol-pentakisphosphate kinase 2	Danio rerio	72.0391	0.00858747
NP_001108586.1	glyceraldehyde-3-phosphate dehydrogenase	Danio rerio	68.9517	0.0102083
NP_857636.1	troponin T3b, skeletal, fast isoform 2	Danio rerio	68.6087	9.09858e-06
NP_571404.1	myosin regulatory light chain 2, atrial isoform	Danio rerio	67.5109	8.88178e-16
NP_001002682.1	calsequestrin-2 precursor	Danio rerio	62.7769	0.0144586
NP_001096096.2	slow myosin heavy chain 2	Danio rerio	57.6313	0.000943866
NP_001001409.2	actin, alpha, cardiac muscle 1a	Danio rerio	56.0141	1.09883e-09
NP_991136.1	parvalbumin 6	Danio rerio	54.2009	8.81901e-05
NP_001020354.1	slow skeletal ventricular myosin alkali light chain 3	Danio rerio	52.4856	0.0260399
NP_001002371.1	elongation factor 1-alpha 2	Danio rerio	51.4565	0.0276365
NP_001007366.1	troponin I, skeletal, fast 2a.1	Danio rerio	50.7704	0.00015207
NP_001073641.1	2-oxo-4-hydroxy-4-carboxy-5-ureidoimidazoline decarboxylase	Danio rerio	50.6847	1.24412e-05
XP_001923800.1	PREDICTED: titin	Danio rerio	49.3982	0.0311424
XP_002666938.1	PREDICTED: UDP-glucuronosyltransferase 2A3-like	Danio rerio	49.3982	0.0023038
XP_003453579.1	PREDICTED: fetuin-B-like	Oreochromis niloticus	49.1924	1.51956e-06
NP_919358.2	fructose-bisphosphate aldolase A	Danio rerio	47.34	0.00288428
XP_689158.5	DENN/MADD domain containing 2Db	Danio rerio	46.9339	0.0358207
BAE46429.1	ORF2-encoded protein	Danio rerio	45.7963	0.00341545
NP_571720.2	fatty acid desaturase 2	Danio rerio	45.539	3.66092e-05
XP_001919815.3	PREDICTED: acetyl-CoA carboxylase isoform 1	Danio rerio	45.2817	0.0396181
NP_001108032.1	synaptic vesicle membrane protein VAT-1 homolog-like	Danio rerio	43.1025	0.044879
NP_001093499.1	si:ch73-252g14.4	Danio rerio	41.9604	0
NP_571180.1	tropomyosin alpha-1 chain	Danio rerio	38.0778	0.00116422
NP_956506.1	parvalbumin isoform 1b	Danio rerio	38.0778	1.85625e-08
NP_001038953.1	type IV antifreeze protein precursor	Danio rerio	37.872	1.11022e-16
NP_571666.1	actin, alpha cardiac muscle 1	Danio rerio	37.1957	4.2929e-12
NP_001117196.1	FXYD domain containing ion transport regulator 5b precursor	Salmo salar	30.6681	0.000194386
XP_003198186.1	PREDICTED: ig heavy chain V-III region HIL-like	Danio rerio	29.8448	8.12527e-10
NP_001002434.1	hepatitis A virus cellular receptor 1 homolog precursor	Danio rerio	29.3302	0.0214807
XP_003200261.1	PREDICTED: serine/threonine-protein kinase pim-2-like	Danio rerio	28.8156	0.0227837
NP_001038401.1	carboxylesterase 3 precursor	Danio rerio	27.9294	0
BAE46430.1	reverse transcriptase	Danio rerio	27.5292	0.00169114
NP_001002367.1	solute carrier family 25 member 48	Danio rerio	26.7574	0.0288707
NP_001001946.3	alcohol dehydrogenase 8a	Danio rerio	26.1686	0
NP_001018363.1	complement C1q subcomponent subunit A precursor	Danio rerio	25.2269	0
NP_001074161.1	UDP glucuronosyltransferase 5 family, polypeptide B4 precursor	Danio rerio	25.2137	0.0345292
NP_853632.3	actin, cytoplasmic 2	Danio rerio	25.0952	0.000843775
NP_001008651.1	prostaglandin reductase 1	Danio rerio	25.0783	8.26283e-11
NP_001183988.1	hepatic leukemia factor b	Danio rerio	24.6991	0.0366625
XP_002662598.2	Tubulin beta-1 chain	Harpegnathos saltator	23.9458	0.0397529
NP_571322.1	L-lactate dehydrogenase B-A chain	Danio rerio	23.1621	0
AAP49009.1	transposase	Rana pipiens	22.6409	0.000569984
NP_919349.1	hepatocyte nuclear factor 4-alpha	Danio rerio	22.1263	0.0495976
NP_001029357.2	interferon alpha/beta receptor 1 precursor	Danio rerio	22.0302	0.0498104
NP_001035384.1	rhamnose binding lectin-like precursor	Danio rerio	21.9548	0.0166636
XP_004072944.1	PREDICTED: FK506-binding protein 15-like	Oryzias latipes	21.2687	0.0187221
NP_571742.1	GTP cyclohydrolase 1	Danio rerio	21.0972	0.00688895
NP_059333.1	COX1_15414 cytochrome c oxidase subunit I	Danio rerio	20.7884	0.00273836
XP_002664804.1	PREDICTED: sarcolipin-like	Danio rerio	20.1823	0.0490587
NP_001018424.1	inter-alpha (globulin) inhibitor H3	Danio rerio	19.7314	0.00359176
NP_571173.1	apolipoprotein Eb precursor	Danio rerio	19.7181	8.15501e-11
NP_694549.1	retinol-binding protein 2	Danio rerio	19.5916	0
XP_695347.1	PREDICTED: pulmonary surfactant-associated protein D-like	Danio rerio	19.3476	0.00405203
XP_001335383.3	PREDICTED: olfactomedin-4-like	Danio rerio	18.9654	1.99532e-06
XP_001634362.1	predicted protein NADPH 1	Nematostella vectensis	18.2671	0.0129161
XP_001919624.3	PREDICTED: paired box protein Pax-3	Danio rerio	17.8383	0.00267555
NP_001003482.1	complement component 1, q subcomponent, B chain precursor	Danio rerio	17.6709	5.88418e-15
NP_571202.1	lipoprotein lipase precursor	Danio rerio	17.4952	0.0153541
NP_001005397.1	emopamil-binding protein-like	Danio rerio	16.9071	0.00167504
NP_571933.1	secreted frizzled-related protein 5 precursor	Danio rerio	16.4661	0.0193573
XP_697618.4	PREDICTED: beta-2-glycoprotein 1	Danio rerio	16.3725	0.00011109
XP_003454537.1	PREDICTED: centromere protein F	Oreochromis niloticus	16.3632	1.76228e-10
NP_694492.1	fatty acid-binding protein 10-A, liver basic	Danio rerio	15.8494	0
NP_956897.1	ectonucleotide pyrophosphatase/phosphodiesterase family member 2 precursor	Danio rerio	15.437	0.00585375
NP_059334.1	COX2_15414 cytochrome c oxidase subunit II	Danio rerio	15.437	0.0118781
NP_059343.1	CYTB_15414 cytochrome b	Danio rerio	15.437	0.0118781
NP_001002332.1	uricase	Danio rerio	15.437	2.52557e-07
NP_001093575.1	ribonuclease like 2 precursor	Danio rerio	15.4071	0
ACO14339.1	HERV-H LTR-associating protein 2 precursor	Esox lucius	14.8411	1.67462e-06
NP_001230313.1	WD repeat and SOCS box-containing protein 2-like	Danio rerio	14.6136	0.0149369
XP_002666846.1	PREDICTED: olfactomedin-like	Danio rerio	14.2608	3.64575e-12
XP_001339480.1	PREDICTED: monoacylglycerol lipase abhd6-A	Danio rerio	14.2363	0.000206339
NP_001071272.2	ubuquitin c	Danio rerio	14.2307	0.0045061
NP_001038846.1	phosphotriesterase-related protein	Danio rerio	13.7217	0.0102952
NP_001025339.1	ectonucleotide pyrophosphatase/phosphodiesterase family member 1	Danio rerio	13.636	0.0368991
NP_001166113.1	arylacetamide deacetylase-like 4	Danio rerio	13.1378	2.72204e-12
AAA16654.1	immunoglobulin light chain	Ictalurus punctatus	12.8415	0
NP_059331.1	ND1_15414 NADH dehydrogenase subunit 1	Danio rerio	12.6068	0.046819
XP_003454878.1	PREDICTED: caspase-1-like	Oreochromis niloticus	12.6068	0.046819
NP_001038299.2	flavin monooxygenase	Danio rerio	12.5783	0.00290432
NP_059337.1	COX3_15414 cytochrome c oxidase subunit III	Danio rerio	12.3496	0.0497077
XP_003197888.1	PREDICTED: transposon TX1 uncharacterized 149 kDa protein-like	Danio rerio	11.9636	0.00651811
NP_001006081.1	DNA replication complex GINS protein PSF1	Danio rerio	11.9138	0
NP_997902.1	macrophage expressed 1 precursor	Danio rerio	11.835	0.00689238
NP_001186657.1	apolipoprotein M precursor	Danio rerio	11.4248	0
ADF97628.1	14 kDa apolipoprotein	Hypophthalmichthys molitrix	11.3211	0
NP_001136246.1	alanine aminotransferase 2-like	Danio rerio	11.3204	0.00862047
NP_001076281.1	chemokine-like receptor 1	Danio rerio	11.0038	0.00100845
NP_001005976.1	complement C1q subcomponent subunit C	Danio rerio	10.9774	3.60843e-09
NP_997974.2	glycogen phosphorylase, brain form	Danio rerio	10.8794	0.0166089
XP_692090.3	PREDICTED: l-serine dehydratase/L-threonine deaminase-like	Danio rerio	10.8794	0.0166089
NP_001013279.1	fibronectin precursor	Danio rerio	10.8324	0
NP_001103843.1	hyaluronan-binding protein 2	Danio rerio	10.8189	0
XP_003198238.1	PREDICTED: ig lambda chain V-III region LOI-like	Danio rerio	10.703	0.0451667
NP_001082926.1	histidine ammonia-lyase	Danio rerio	10.6343	0.000550153
NP_001073481.1	hedgehog-interacting protein precursor	Danio rerio	10.4971	0.0479247
NP_001184218.1	dimethylanaline monooxygenase-like	Danio rerio	10.4036	6.91741e-11
NP_001116749.1	sterol 26-hydroxylase, mitochondrial	Danio rerio	10.3771	0.00235394
NP_955893.1	hydroxysteroid dehydrogenase-like protein 2	Danio rerio	9.99726	0.0233926
XP_689652.2	PREDICTED: tyrosine-protein kinase STYK1	Danio rerio	9.94826	0.0364368
XP_003198731.1	PREDICTED: protein FAM189A2-like	Danio rerio	9.87965	0.00717745
NP_001013547.1	isoaspartyl peptidase/L-asparaginase	Danio rerio	9.71242	0.000772278
XP_003198184.1	PREDICTED: ig heavy chain V-I region HG3-like	Danio rerio	9.60521	0.0409526
NP_835234.2	selenoprotein H	Danio rerio	9.60521	0.00384417
NP_996951.1	peroxisomal bifunctional enzyme	Danio rerio	9.58156	7.24356e-06
NP_001002372.1	transmembrane 4 L6 family member 5	Danio rerio	9.46228	7.15525e-07
NP_001007152.1	sex hormone binding globulin precursor	Danio rerio	9.12155	0
AER39749.1	inositol-3-phosphate synthase	Cyprinus carpio	9.09065	0.0488341
XP_002660413.1	unnamed protein product	Tetraodon nigroviridis	9.00364	0.0112168
NP_571809.1	glutathione S-transferase pi	Danio rerio	8.97999	3.36981e-10
XP_003201806.1	PREDICTED: protein FAM20A-like, partial	Danio rerio	8.91913	0.0172228
NP_001082849.1	glycerol-3-phosphate acyltransferase 2, mitochondrial	Danio rerio	8.82112	0.037074
NP_001103819.2	vascular endothelial growth factor A-A isoform 2 precursor	Danio rerio	8.81207	0.012443
NP_999897.1	D-amino acid oxidase	Danio rerio	8.77469	0.00062009
XP_003201204.1	PREDICTED: opioid growth factor receptor	Danio rerio	8.69652	0.037243
NP_001132951.1	alpha-2-macroglobulin-like precursor	Danio rerio	8.60907	2.28224e-08
XP_003200436.1	PREDICTED: urokinase plasminogen activator surface receptor-like	Danio rerio	8.59253	0
ACN11475.1	Transposable element Tcb1 transposase	Salmo salar	8.47519	0.00156976
NP_956000.1	glycerol-3-phosphate dehydrogenase 1b	Danio rerio	8.41465	1.29896e-14
XP_002666918.1	PREDICTED: papilin-like	Danio rerio	8.36168	0.0316598
NP_954684.1	collagen alpha-1(I) chain precursor	Danio rerio	8.23304	0.00194315
ACO10049.1	Coagulation factor XI precursor	Osmerus mordax	8.16872	2.55351e-15
NP_001003512.1	glucose-6-phosphatase a, catalytic, tandem duplicate 1	Danio rerio	8.16872	2.35337e-05
NP_998135.1	microsomal triglyceride transfer protein large subunit precursor	Danio rerio	8.13948	0.0134008
NP_001107052.1	NEDD8 ultimate buster 1	Danio rerio	8.07317	0.0489268
XP_003201396.1	PREDICTED: ig kappa chain V-I region Scw-like, partial	Danio rerio	8.07295	0
BAI49518.1	skin mucus lectin	Platycephalus indicus	8.03195	5.55511e-12
NP_958886.1	collagen, type I, alpha 1b precursor	Danio rerio	8.01251	0.0057906
NP_998584.2	dual specificity mitogen-activated protein kinase kinase 1	Danio rerio	7.98195	0.0267384
NP_001002579.1	mitochondrial glycine cleavage system H protein	Danio rerio	7.85079	1.69985e-05
NP_001092242.1	folate receptor alpha precursor	Danio rerio	7.75845	0.022068
NP_892013.2	collagen alpha-2(I) chain	Danio rerio	7.6613	0.00243231
XP_003198203.1	PREDICTED: si:ch211-66h3.1	Danio rerio	7.64051	2.22045e-16
NP_958879.1	aldehyde dehydrogenase family 9 member A1-A	Danio rerio	7.63272	1.90241e-05
XP_002156036.1	PREDICTED: similar to zinc finger, MYM domain containing 1, partial	Hydra magnipapillata	7.61201	6.0559e-08
NP_997814.1	fatty aldehyde dehydrogenase	Danio rerio	7.46119	0.0473297
NP_001007773.1	actin-related protein 2	Danio rerio	7.34113	0.00726634
XP_003201131.1	glycerophosphodiester phosphodiesterase domain-containing protein 1	Danio rerio	7.30348	0.0498135
NP_991309.1	regucalcin	Danio rerio	7.20391	0.0062392
NP_001167083.1	Peptide-N4-N-acetyl-beta-D-glucosaminylasparagine amidase F precursor	Salmo salar	7.18375	0.0302196
NP_998151.1	hypoxanthine-guanine phosphoribosyltransferase	Danio rerio	7.04311	0.000141865
NP_001187282.1	glutathione S-transferase kappa 1	Ictalurus punctatus	6.99809	0.0342555
NP_001005981.1	kininogen 1 precursor	Danio rerio	6.95006	0
XP_001921577.2	PREDICTED: alpha-2-macroglobulin-like	Danio rerio	6.90464	0
NP_001019822.1	fatty acid binding protein 1-B.1	Danio rerio	6.88527	0
NP_571780.1	major histocompatibility complex class I UEA precursor	Danio rerio	6.83545	0.0019321
XP_001919767.2	PREDICTED: b-cell receptor CD22-like	Danio rerio	6.79226	0.0383467
NP_001070930.1	fatty-acid amide hydrolase 2-B	Danio rerio	6.7443	3.78013e-11
AEM44666.1	T cell receptor alpha	Ictalurus punctatus	6.70134	0.000456494
XP_003446632.1	PREDICTED: kynureninase-like	Oreochromis niloticus	6.68935	0.0153908
NP_997776.1	very long-chain specific acyl-CoA dehydrogenase, mitochondrial	Danio rerio	6.66226	0.00488872
XP_688983.3	PREDICTED: xanthine dehydrogenase/oxidase	Danio rerio	6.58643	0.0429345
XP_002662923.1	galactoside-binding soluble lectin 9	Danio rerio	6.4838	0.0219038
NP_001018510.1	guanine deaminase	Danio rerio	6.45545	0.000291773
NP_001017821.1	regulator of G-protein signaling 16	Danio rerio	6.44361	0.0358536
NP_001077304.1	vascular cell adhesion protein 1 precursor	Danio rerio	6.44361	0.0358536
NP_996939.1	phospholipase A1 member A precursor	Danio rerio	6.38061	0.0480805
NP_001007448.1	carnitine O-palmitoyltransferase 2, mitochondrial	Danio rerio	6.37081	0.00422134
NP_001004682.1	fatty acid binding protein 11a	Danio rerio	6.33139	2.50069e-05
NP_001038808.1	abhydrolase domain containing 12B	Danio rerio	6.27769	1.73056e-06
XP_001344951.3	PREDICTED: supervillin	Danio rerio	6.26834	0.0408122
XP_003197736.1	PREDICTED: sterile alpha motif domain-containing protein 9-like	Danio rerio	6.2391	0.0139664
NP_694498.2	homogentisate 1,2-dioxygenase	Danio rerio	6.23121	0
NP_001035452.1	elongation of very long chain fatty acids protein 2	Danio rerio	6.09994	7.47945e-06
NP_956838.1	nucleolar protein of 40 kDa	Danio rerio	6.09327	0
NP_957001.1	retinol dehydrogenase 8a	Danio rerio	6.08902	0.0366626
NP_001082927.1	1,25-dihydroxyvitamin D(3) 24-hydroxylase, mitochondrial	Danio rerio	6.06645	5.59815e-06
NP_001008639.1	very long-chain acyl-CoA synthetase	Danio rerio	6.0653	3.74165e-05
NP_001002686.1	flavin reductase	Danio rerio	6.05371	0.000462708
XP_001345541.4	PREDICTED: alpha-2-macroglobulin	Danio rerio	6.03037	0
NP_956640.1	diablo, IAP-binding mitochondrial protein a	Danio rerio	6.02002	5.36005e-12
NP_001073330.1	apolipoprotein A-IV precursor	Danio rerio	5.96895	0.00297854
NP_001025370.1	diamine N-acetyltransferase 1	Danio rerio	5.96895	6.75885e-05
NP_997787.1	alpha-2-HS-glycoprotein	Danio rerio	5.96856	0
NP_694494.1	fibroblast growth factor receptor 1-A	Danio rerio	5.83174	0.00426675
NP_001038735.2	finTRIM family, member 14	Danio rerio	5.83174	0.0433089
XP_003199195.1	PREDICTED: small serum protein 2-like	Danio rerio	5.78502	0
XP_696711.2	PREDICTED: acyl-coenzyme A thioesterase 2, mitochondrial	Danio rerio	5.66022	0.0156309
NP_001018330.1	solute carrier family 2 (facilitated glucose transporter), member 15b	Danio rerio	5.62591	0.0280786
NP_001187789.1	fam195a	Ictalurus punctatus	5.61734	0.00552654
XP_003448977.1	PREDICTED: coagulation factor XI-like	Oreochromis niloticus	5.58564	3.5045e-11
XP_003199171.1	PREDICTED: retrotransposable element Tf2 155 kDa protein type 1-like	Danio rerio	5.5132	0.0368181
NP_001025328.2	catechol-O-methyltransferase a	Danio rerio	5.50523	6.91891e-13
XP_002662790.2	lanosterol 14-alpha demethylase	Danio rerio	5.41544	0.00479913
NP_001122240.1	acyl-CoA-binding domain-containing protein 7	Danio rerio	5.33623	0.00474083
XP_001919038.3	PREDICTED: activated CDC42 kinase 1-like	Danio rerio	5.32463	0.00926939
NP_958456.1	trans-2,3-enoyl-CoA reductase	Danio rerio	5.17885	3.14001e-07
NP_998086.1	methionine-R-sulfoxide reductase B2, mitochondrial precursor	Danio rerio	5.1582	1.69241e-06
XP_003445571.1	PREDICTED: molybdenum cofactor biosynthesis protein 1-like	Oreochromis niloticus	5.14565	0.0483816
NP_956727.1	autophagy-related protein 13	Danio rerio	5.14565	0.00611849
XP_699016.3	PREDICTED: si:dkey-5n18.1	Danio rerio	5.11245	4.17697e-07
NP_001008593.1	protein NDRG2	Danio rerio	5.07214	9.56672e-05
NP_571676.1	solute carrier family 3, member 2a	Danio rerio	4.99128	0.00114046
NP_955823.1	C-1-tetrahydrofolate synthase, cytoplasmic	Danio rerio	4.96923	0.0024295
XP_700558.3	PREDICTED: transmembrane protein 56-B	Danio rerio	4.95269	0.0409272
XP_002667926.1	tubulin polyglutamylase complex subunit 2	Danio rerio	4.94881	0.00205038
NP_001187139.1	granzyme-like III precursor	Ictalurus punctatus	4.93284	0.0219281
NP_998089.1	insulin-like growth factor-binding protein 7 precursor	Danio rerio	4.89866	0.0113456
NP_001018161.1	peroxisomal carnitine O-octanoyltransferase	Danio rerio	4.87718	0.0155422
XP_698776.4	bcl2-associated X protein, b	Danio rerio	4.84551	0.0374037
NP_957106.1	peptidyl-prolyl cis-trans isomerase FKBP1B	Danio rerio	4.82405	0.0455704
NP_998058.1	dihydropyrimidine dehydrogenase	Danio rerio	4.82279	0.000358635
XP_003198307.1	ATP-citrate synthase	Danio rerio	4.81506	0.00225602
NP_001002636.1	ketohexokinase	Danio rerio	4.80261	0.00422968
XP_001336460.1	PREDICTED: wu:fc03a11	Danio rerio	4.77432	1.06265e-06
NP_957475.1	long-chain specific acyl-CoA dehydrogenase, mitochondrial	Danio rerio	4.77278	3.88183e-05
NP_001006068.1	delta(3,5)-Delta(2,4)-dienoyl-CoA isomerase, mitochondrial	Danio rerio	4.76449	0.0101729
NP_001191453.1	elongation of very long chain fatty acids protein 4-like	Danio rerio	4.74803	3.72987e-06
XP_686922.3	PREDICTED: peroxisomal sarcosine oxidase	Danio rerio	4.734	0.00705859
AET85182.1	TC1-like transposase	Cyprinus carpio	4.72189	0.0430149
XP_001922687.3	PREDICTED: antihemorragic factor cHLP-B	Danio rerio	4.68361	0
NP_001093614.2	apolipoprotein A-Ib precursor	Danio rerio	4.64009	0
XP_003198228.1	retinol dehydrogenase 12	Danio rerio	4.63951	0.0059254
NP_998231.1	hexokinase-2	Danio rerio	4.63951	0.0059254
NP_001167257.1	Coagulation factor X precursor	Salmo salar	4.627	1.92069e-14
NP_999938.1	tartrate-resistant acid phosphatase type 5 precursor	Danio rerio	4.57963	0.0325512
NP_001157278.1	im:6895556	Danio rerio	4.56155	5.20629e-07
AAN41455.1	interleukin-8 variant 3	Ictalurus punctatus	4.55192	3.50719e-13
NP_001073508.1	methyltransferase like 7A precursor	Danio rerio	4.47276	0.0169725
XP_002665851.1	ubiquitin-conjugating enzyme E2 L3	Danio rerio	4.46989	0.00471435
NP_991165.1	small integral membrane protein 14	Danio rerio	4.46296	2.65021e-06
NP_001181918.1	fibrinogen alpha chain precursor	Danio rerio	4.46161	0
NP_001082963.1	2-amino-3-carboxymuconate-6-semialdehyde decarboxylase	Danio rerio	4.4485	0.000243603
XP_688042.3	glutathione peroxidase 4 precursor	Danio rerio	4.44435	0.0191232
NP_001018541.1	stearoyl-CoA desaturase b	Danio rerio	4.41382	0.00190866
NP_991242.1	cytidine deaminase	Danio rerio	4.39953	3.67675e-05
NP_001007391.1	3-hydroxyanthranilate 3,4-dioxygenase	Danio rerio	4.38734	1.10778e-07
NP_001002331.1	alanine-glyoxylate aminotransferase a	Danio rerio	4.37153	5.30109e-12
NP_001077298.1	proprotein convertase subtilisin/kexin type 5b preproprotein	Danio rerio	4.31025	0.00988127
NP_001077041.1	histidine triad nucleotide-binding protein 2, mitochondrial	Danio rerio	4.30364	0.00935457
NP_001071226.1	serine proteinase inhibitor, clade A, member 1 precursor	Danio rerio	4.29238	0
NP_998168.1	S100 calcium binding protein A10b	Danio rerio	4.29185	1.5754e-07
NP_001122176.1	lipoamide kinase isozyme 4	Danio rerio	4.22298	0.000706721
XP_003199037.1	glycerol-3-phosphate acyltransferase 3	Danio rerio	4.22156	0.0200181
NP_001032485.1	solute carrier family 16, member 7 (monocarboxylic acid transporter 2)	Danio rerio	4.20473	0.000210345
NP_001099059.2	serpin peptidase inhibitor-like precursor	Danio rerio	4.18152	1.73953e-05
NP_631919.1	lysozyme-like protein 2 precursor	Danio rerio	4.16668	0
NP_694499.1	DNA-binding protein inhibitor ID-3	Danio rerio	4.16226	0.00323802
AFC88124.1	immunoglobulin light chain variable region	Hemibagrus macropterus	4.16203	5.25135e-14
NP_001001949.2	granulin-a precursor	Danio rerio	4.1561	0.00157431
NP_956892.1	interferon regulatory factor 6	Danio rerio	4.11652	0.0333022
NP_998559.1	glutathione S-transferase, alpha-like	Danio rerio	4.10818	1.11022e-16
NP_001018598.1	centrosomal protein of 55 kDa	Danio rerio	4.1037	0
NP_001017806.1	single-stranded DNA-binding protein, mitochondrial	Danio rerio	4.06089	0.00906193
NP_001007446.1	phytanoyl-CoA dioxygenase domain-containing protein 1	Danio rerio	4.04225	2.67425e-09
NP_571924.2	alcohol dehydrogenase class-3	Danio rerio	4.03527	0.00855784
NP_571185.1	carbonic anhydrase	Danio rerio	3.99777	0.031088
NP_998466.2	aldehyde dehydrogenase 2.2	Danio rerio	3.99136	3.16309e-10
NP_001003981.2	pleiotrophin precursor	Danio rerio	3.97618	0.0484799
NP_998223.1	78 kDa glucose-regulated protein precursor	Danio rerio	3.96913	1.11022e-16
NP_001005938.1	protein DJ-1	Danio rerio	3.96539	5.2263e-07
NP_840073.2	methionine-R-sulfoxide reductase B1-A	Danio rerio	3.94744	0.000628676
NP_001070796.1	3-keto-steroid reductase	Danio rerio	3.93776	0.0291306
NP_001070141.1	transmembrane protein 229b	Danio rerio	3.92594	0.0307839
NP_955910.1	beta-ureidopropionase	Danio rerio	3.91861	0.0027705
NP_919360.1	carbonyl reductase NADP(+)	Danio rerio	3.9036	0.0259905
NP_001107204.1	leukemia inhibitory factor receptor alpha b precursor	Danio rerio	3.90229	0.0305242
NP_001018539.2	carboxypeptidase B2 precursor	Danio rerio	3.90189	1.59241e-08
NP_001012249.1	peptidyl-prolyl cis-trans isomerase FKBP11 precursor	Danio rerio	3.87076	0.000788043
NP_956878.1	glutathione S-transferase theta 1b	Danio rerio	3.86264	6.96571e-10
NP_001104707.1	sorting nexin-15	Danio rerio	3.86223	0.0217092
NP_571508.1	insulin-like growth factor 2a precursor	Danio rerio	3.83379	0.000105941
NP_991206.1	purine nucleoside phosphorylase 4b	Danio rerio	3.83065	0.0148381
NP_955904.2	dnaJ homolog subfamily C member 3	Danio rerio	3.81117	0.000115919
NP_001073502.1	nonhistone chromosomal protein HMG-14A-like	Danio rerio	3.76479	0.000386328
NP_001025442.1	maleylacetoacetate isomerase isoform 1	Danio rerio	3.75415	1.92912e-11
NP_001093483.1	complement component 3-like	Danio rerio	3.75302	0
XP_003449657.1	epithelial membrane protein 2	Danio rerio	3.75152	0.0161405
NP_001070105.1	phosphoethanolamine methyltransferase	Danio rerio	3.74864	3.38419e-09
XP_002665648.1	PREDICTED: somatostatin receptor type 2-like	Danio rerio	3.74229	0.00125852
XP_691265.5	diphosphomevalonate decarboxylase	Danio rerio	3.72491	0.0385347
NP_001103993.1	preimplantation protein 4-like	Danio rerio	3.71731	0.0100082
NP_001165890.1	sorbitol dehydrogenase	Danio rerio	3.71067	0.000907774
NP_001121716.1	ras-associated and pleckstrin homology domains-containing protein 1	Danio rerio	3.68117	0
NP_998327.1	alanine-glyoxylate aminotransferase b	Danio rerio	3.67149	0.0177798
XP_700128.4	PREDICTED: zinc transporter ZIP9-B-like	Danio rerio	3.63626	0.0345144
NP_998094.1	protein ETHE1, mitochondrial	Danio rerio	3.63486	0.01518
NP_001006088.1	N-acylsphingosine amidohydrolase 1 precursor	Danio rerio	3.62101	0.0458042
NP_997895.1	sideroflexin-2	Danio rerio	3.60196	0.018425
NP_001104551.1	growth hormone receptor b precursor	Danio rerio	3.58421	0.0404716
NP_001245154.1	interferon responsive immune	Danio rerio	3.57246	0.00100969
XP_002160050.1	PREDICTED: similar to transposase-like	Hydra magnipapillata	3.56356	0.00195911
NP_919392.2	receptor-interacting serine/threonine-protein kinase 2	Danio rerio	3.54753	0.0485932
NP_001071049.1	platelet receptor Gi24 precursor	Danio rerio	3.51885	7.80812e-06
NP_001007361.1	cholesteryl ester transfer protein precursor	Danio rerio	3.51694	6.24794e-05
NP_001119936.1	insulin-like growth factor-binding protein 2-B precursor	Danio rerio	3.50667	2.16489e-06
NP_878275.2	TGF-beta receptor type-2 precursor	Danio rerio	3.50293	0.0266176
XP_001921185.1	MHC class I antigen	Labeobarbus intermedius	3.4921	0.00964533
NP_001258237.1	acetyl-Coenzyme A carboxylase alpha	Danio rerio	3.49097	0.00814592
XP_701334.3	PREDICTED: ornithine aminotransferase, mitochondrial-like isoform 2	Danio rerio	3.48632	7.94872e-07
NP_001017824.1	cytokeratin-like	Danio rerio	3.47331	0.0197404
NP_001243761.1	solute carrier family 16 (monocarboxylic acid transporters), member 6a	Danio rerio	3.46474	0.0440271
AAA82596.1	immunoglobulin light chain F class	Ictalurus punctatus	3.45226	0.000122002
NP_998398.1	cyclic AMP-dependent transcription factor ATF-4	Danio rerio	3.43277	2.32386e-10
NP_956661.1	abhydrolase domain-containing protein 14B	Danio rerio	3.41138	0.00783287
XP_003197710.1	nuclear factor, interleukin 3 regulated, member 6	Danio rerio	3.39596	0.0369829
XP_001332864.2	PREDICTED: vitelline membrane outer layer protein 1 homolog	Danio rerio	3.38999	0
NP_001093446.1	crystallin, zeta (quinone reductase)	Danio rerio	3.38677	0.00772844
XP_693392.5	alpha-1,3-mannosyl-glycoprotein 4-beta-N-acetylglucosaminyltransferase C	Danio rerio	3.37016	0.00810914
NP_001096599.1	cystatin B	Danio rerio	3.36356	0.0183878
NP_001028900.1	protein kinase C and casein kinase substrate in neurons protein 1	Danio rerio	3.34467	0.044906
NP_001243535.1	vesicle-associated membrane protein 5-like isoform 1	Danio rerio	3.33791	0.0404504
XP_001340422.4	PREDICTED: transmembrane protease serine 3	Danio rerio	3.33423	5.97318e-09
NP_001018407.1	cystinosin precursor	Danio rerio	3.3263	0.00839295
NP_998415.1	casein kinase I isoform delta-B	Danio rerio	3.32581	0.032993
NP_956239.1	FK506 binding protein 1A, 12kDa	Danio rerio	3.31359	0.0312956
NP_998488.1	phosphatidylethanolamine binding protein	Danio rerio	3.30905	0.00470677
NP_956430.1	peroxisomal multifunctional enzyme type 2	Danio rerio	3.29495	0.000140539
NP_001122255.1	neural proliferation, differentiation and control, 1 precursor	Danio rerio	3.29322	0.00252113
XP_698073.1	PREDICTED: tumor suppressor candidate 5 homolog	Danio rerio	3.27429	4.78506e-13
NP_878283.1	antithrombin-III	Danio rerio	3.2719	8.32667e-15
NP_001003515.1	hydroxyacyl-coenzyme A dehydrogenase, mitochondrial	Danio rerio	3.25762	6.988e-05
NP_919369.2	tubulin alpha-1C chain	Danio rerio	3.25663	0.00709
NP_001013509.1	hexosaminidase D	Danio rerio	3.24332	0.00529963
NP_001098598.2	selenoprotein X, 1b	Danio rerio	3.24319	0.00897659
NP_955826.1	elongation of very long chain fatty acids protein 6	Danio rerio	3.23889	1.50757e-06
NP_932328.1	transcription factor PU.1	Danio rerio	3.23654	0.00444753
NP_571770.1	MHC class II integral membrane protein alpha chain 3 precursor	Danio rerio	3.23548	4.15235e-12
NP_001007393.1	membrane-associated progesterone receptor component 1	Danio rerio	3.23361	5.93847e-11
NP_001098596.2	tubulin alpha-1B chain	Danio rerio	3.19728	0.00407516
NP_001071025.1	multiple inositol polyphosphate histidine phosphatase, 1a	Danio rerio	3.19218	4.01371e-11
XP_003965907.1	moesin	Danio rerio	3.09256	9.09974e-07
NP_001004680.1	cytochrome c oxidase subunit VIa-like	Danio rerio	3.08739	0.000409058
NP_001038622.2	sorting nexin-17	Danio rerio	3.07875	0.0339702
NP_001098746.1	hydroxyacyl-Coenzyme A dehydrogenase/3-ketoacyl-Coenzyme A thiolase/enoyl-Coenzyme A hydratase, alpha subunit a	Danio rerio	3.07644	0.0016781
NP_001018499.1	BTB and CNC homology 1 transcription factor	Danio rerio	3.05471	0.0484866
NP_001007382.1	PCI domain-containing protein 2	Danio rerio	3.05128	1.24061e-06
XP_002663445.1	PREDICTED: sterol 26-hydroxylase, mitochondrial isoform 1	Danio rerio	3.04997	0.000761501
NP_958916.1	aldehyde dehydrogenase family 9 member A1-B	Danio rerio	3.03915	0.0105388
NP_001108152.1	complement component 3-like isoform 2 precursor	Danio rerio	3.03359	7.88258e-15
NP_001082802.1	solute carrier organic anion transporter family, member 1D1	Danio rerio	3.01475	3.61162e-05
NP_853537.1	glutamine synthetase 1	Danio rerio	3.01388	0.00805076
NP_001012498.1	betaine--homocysteine S-methyltransferase 1	Danio rerio	3.00846	5.88423e-09
NP_001003743.1	short-chain specific acyl-CoA dehydrogenase, mitochondrial	Danio rerio	2.98699	0.0446812
NP_001124060.1	protein tyrosine phosphatase, receptor type, Na precursor	Danio rerio	2.9865	0.0251743
NP_001187096.1	interferon induced protein 2	Ictalurus punctatus	2.97781	4.38647e-06
XP_699339.5	dipeptidyl peptidase 2 precursor	Danio rerio	2.96928	0.000981041
XP_686012.3	PREDICTED: integrin beta-2-like	Danio rerio	2.96772	0.0412513
NP_001077310.1	pantothenate kinase 1	Danio rerio	2.95398	0.0228969
AAB67871.1	MHC class II beta chain	Ictalurus punctatus	2.94885	0.000113665
NP_001188375.1	reticulon-4	Danio rerio	2.94705	0.0405396
NP_998590.1	1-acyl-sn-glycerol-3-phosphate acyltransferase gamma	Danio rerio	2.94037	0.045942
NP_001002169.1	spermidine/spermine N1-acetyltransferase	Danio rerio	2.93707	6.48642e-09
NP_001006057.1	interferon gamma inducible protein 30 precursor	Danio rerio	2.92906	7.6434e-07
NP_001001400.1	actin-related protein 8	Danio rerio	2.88156	0.0197734
NP_570987.1	catalase	Danio rerio	2.87775	0.00179587
NP_001116535.1	dihydropyrimidinase	Danio rerio	2.85284	1.29711e-05
NP_001025233.1	apolipoprotein Bb	Danio rerio	2.84095	6.54587e-07
NP_878300.1	heparin cofactor 2 precursor	Danio rerio	2.83375	0
NP_001076345.1	sulfotransferase family 3, cytosolic sulfotransferase 3	Danio rerio	2.82556	7.54949e-07
NP_998217.1	3-ketoacyl-CoA thiolase, mitochondrial	Danio rerio	2.81436	0.0404995
NP_001093626.1	Fc receptor, IgE, high affinity I, gamma polypeptide like precursor	Danio rerio	2.81296	0.00552369
NP_001017670.1	membrane-spanning 4-domains, subfamily A, member 17A.11	Danio rerio	2.80869	0.000676791
XP_003199737.1	PREDICTED: oncoprotein-induced transcript 3 protein-like	Danio rerio	2.79009	0.00599636
NP_998668.1	splicing factor 3B subunit 3	Danio rerio	2.78481	0.0320413
XP_001335910.2	interferon-inducible protein Gig1	Scophthalmus maximus	2.78165	0.0127982
NP_001005939.1	multiple coagulation factor deficiency 2 precursor	Danio rerio	2.77528	6.92224e-06
NP_001005587.1	carnitine O-acetyltransferase	Danio rerio	2.77418	0.000725935
NP_001103192.1	cytochrome P450, family 2, subfamily AA, polypeptide 7	Danio rerio	2.76172	0.0109832
ADO28130.1	microsomal glutathione S-transferase 1	Ictalurus furcatus	2.75321	2.69171e-06
NP_957340.1	serine hydroxymethyltransferase, cytosolic	Danio rerio	2.74435	0.0121443
NP_001007292.1	3-oxoacid CoA transferase 1a	Danio rerio	2.74435	0.00212928
NP_998662.2	cysteine-rich protein 2	Danio rerio	2.73881	0.0257148
NP_775366.1	lysosome membrane protein 2	Danio rerio	2.7331	0.0273257
NP_001071013.1	ribosome-releasing factor 2, mitochondrial	Danio rerio	2.73264	0.0186757
XP_696560.3	PREDICTED: la-related protein 1	Danio rerio	2.73164	0.0110421
NP_001004546.1	organic solute transporter subunit alpha	Danio rerio	2.72676	0.00230587
NP_991129.1	ADP-ribosylation factor-like protein 8B-A	Danio rerio	2.72614	0.0218557
NP_001007389.1	tetratricopeptide repeat protein 36	Danio rerio	2.72197	0.000956914
NP_001012315.1	heat-responsive protein 12-like isoform 1	Danio rerio	2.72045	1.13904e-05
NP_775361.1	V-type proton ATPase subunit E 1	Danio rerio	2.71386	0.0124892
NP_998297.1	fructose-1,6-bisphosphatase 1b	Danio rerio	2.71264	0
NP_955996.1	lysosome-associated membrane glycoprotein 1 precursor	Danio rerio	2.71101	0.00279399
XP_001332180.4	TRAF2 binding protein	Ctenopharyngodon idella	2.70717	0.000268172
XP_003199241.1	cytochrome c oxidase subunit VIb-like	Danio rerio	2.70579	3.27234e-11
NP_001017687.1	protein archease	Danio rerio	2.70546	0.0333879
NP_958917.1	actin related protein 2/3 complex, subunit 5B	Danio rerio	2.70546	0.0333879
NP_001103873.1	heat shock cognate 71 kDa protein	Danio rerio	2.69811	2.46017e-05
NP_001073442.1	TATA-binding protein-associated factor 2N	Danio rerio	2.68569	0.0461119
NP_001116744.1	sterol O-acyltransferase 1	Danio rerio	2.68309	0.038713
NP_955897.2	acidic chitinase-like precursor	Danio rerio	2.6814	0.0039533
AAI55834.1	Si:dkey-10p5.7	Danio rerio	2.67962	0.0446556
NP_001121757.1	UDP glucuronosyltransferase 5 family, polypeptide E1 precursor	Danio rerio	2.67929	0.0357166
NP_001070621.1	zinc finger protein 36, C3H type-like 1a	Danio rerio	2.67574	0.0171132
NP_001026846.1	poly A binding protein, cytoplasmic 1 a	Danio rerio	2.66104	0.0221518
NP_001134813.1	Membrane-spanning 4-domains subfamily A member 4A	Salmo salar	2.65791	0.00209075
NP_571637.1	bcl2-associated X protein, a	Danio rerio	2.65001	0.00915834
ACY69995.1	heat shock cognate 70	Pelophylax lessonae	2.63626	0.00109188
NP_001025343.1	peroxisomal membrane protein 11C	Danio rerio	2.62085	0.0201551
NP_001029354.2	secreted immunoglobulin domain 4 precursor	Danio rerio	2.61529	0
NP_955829.1	NHP2 non-histone chromosome protein 2-like 1	Danio rerio	2.61463	0.0201333
NP_001071016.1	cytochrome P450, family 3, subfamily C, polypeptide 4	Danio rerio	2.61432	0.000428691
NP_997921.1	granulin 2 precursor	Danio rerio	2.59559	0.00484316
NP_694484.1	cytoglobin-1	Danio rerio	2.58724	0.00552231
XP_693522.1	delta(14)-sterol reductase	Danio rerio	2.58392	0.00250344
NP_942570.1	acylamino-acid-releasing enzyme	Danio rerio	2.58325	0.00811353
NP_001017619.1	L-xylulose reductase	Danio rerio	2.57715	0.00417018
NP_571251.1	mitochondrial uncoupling protein 2	Danio rerio	2.57051	0.00885952
NP_001074159.1	protein CREG1 precursor	Danio rerio	2.56932	0.00151435
NP_956373.1	pancreatic progenitor cell differentiation and proliferation factor A	Danio rerio	2.55486	4.03085e-06
NP_001002574.1	bile acid receptor	Danio rerio	2.55466	0.0166519
NP_956113.1	phosphoserine aminotransferase isoform 1	Danio rerio	2.55422	0.0422067
NP_001028265.1	alpha globin-like	Danio rerio	2.55413	0
NP_571625.1	pyruvate carboxylase, mitochondrial	Danio rerio	2.51816	2.53349e-05
NP_571954.1	cytochrome P450, family 1, subfamily A	Danio rerio	2.50526	2.63023e-11
NP_954686.1	cytochrome P450, family 4, subfamily T, polypeptide 8	Danio rerio	2.50207	0.00138666
NP_001013045.1	ba1 globin, like	Danio rerio	2.50083	0
NP_571447.1	CD74 molecule, major histocompatibility complex, class II invariant chain b	Danio rerio	2.49018	2.94975e-12
NP_956185.1	ecdysoneless	Danio rerio	2.48706	0.0333403
XP_695816.5	transferrin receptor protein 2	Danio rerio	2.4702	0.0143853
XP_002664937.1	26S protease regulatory subunit 6A	Danio rerio	2.46775	0.00261794
NP_001076265.2	bifunctional purine biosynthesis protein PURH	Danio rerio	2.46727	0.0284118
NP_955914.1	V-type proton ATPase subunit d 1	Danio rerio	2.45656	0.0215509
XP_003199922.1	fucosidase, alpha-L-1, tissue precursor	Danio rerio	2.45529	0.0358191
NP_957159.1	non-specific lipid-transfer protein	Danio rerio	2.44566	4.75725e-06
NP_001002117.1	ribokinase	Danio rerio	2.42671	0.0289422
XP_003200452.1	PREDICTED: protein Z-dependent protease inhibitor	Danio rerio	2.41839	1.37692e-11
NP_001070069.1	biliverdin reductase A	Danio rerio	2.41427	0.0374452
NP_001073131.1	enoyl-CoA hydratase domain-containing protein 3, mitochondrial	Danio rerio	2.40594	0.0390587
NP_001018199.1	glycogen starch synthase, liver	Danio rerio	2.39554	0.000234116
NP_001008584.1	low affinity cationic amino acid transporter 2	Danio rerio	2.39495	0.00241123
NP_001019582.1	MAWD binding protein like	Danio rerio	2.38758	0.00168725
NP_001116330.1	mannan-binding lectin serine protease 2 precursor	Danio rerio	2.38593	0
XP_685178.1	grancalcin	Danio rerio	2.37778	0.00031549
NP_991258.2	eukaryotic translation initiation factor 4H isoform 2	Danio rerio	2.37088	0.0169423
NP_957333.1	WD repeat-containing protein 1	Danio rerio	2.3687	0.00388902
NP_571320.1	DNA-binding protein inhibitor ID-1	Danio rerio	2.36763	0.00273563
NP_998255.1	scinderin like b	Danio rerio	2.36566	0.039708
AAH66622.1	Zgc:56585 protein	Danio rerio	2.36546	0.000891407
NP_001035136.1	glia maturation factor gamma	Danio rerio	2.35514	0.0299574
NP_571665.1	CD74 molecule, major histocompatibility complex, class II invariant chain a	Danio rerio	2.34206	5.8601e-10
XP_004078254.1	PREDICTED: complement C1s subcomponent-like	Oryzias latipes	2.33893	0.0111532
NP_571439.2	E3 ubiquitin-protein ligase Mdm2	Danio rerio	2.32617	0.0422851
NP_001020335.1	inter-alpha-trypsin inhibitor heavy chain H4 precursor	Danio rerio	2.31518	0
XP_002662791.1	PREDICTED: 5-formyltetrahydrofolate cyclo-ligase-like	Danio rerio	2.31259	0.00274258
NP_954969.1	ADP-ribosylation factor 5	Danio rerio	2.31077	0.0402991
XP_699028.2	PREDICTED: 25-hydroxycholesterol 7-alpha-hydroxylase-like	Danio rerio	2.30895	0.0454033
NP_997935.1	carboxypeptidase N catalytic chain precursor	Danio rerio	2.30525	0.00278702
NP_001038917.2	5-hydroxyisourate hydrolase	Danio rerio	2.30171	0.0296208
AAH71456.2	Zgc:110339	Danio rerio	2.29735	0.0252117
NP_571958.1	prosaposin precursor	Danio rerio	2.29658	2.42604e-09
NP_956007.1	calreticulin precursor	Danio rerio	2.28773	0.000119571
NP_998219.1	fibrinogen gamma polypeptide precursor	Danio rerio	2.28261	0
NP_958482.1	major vault protein	Danio rerio	2.28038	0.00028544
XP_700727.5	prefoldin subunit 1	Danio rerio	2.28026	0.0050929
NP_998587.2	UDP glucuronosyltransferase 1 family polypeptide a3 precursor	Danio rerio	2.27972	0.0479968
NP_001137225.1	thrombopoietin	Danio rerio	2.27266	0.00409443
NP_997981.1	glycine N-methyltransferase	Danio rerio	2.26945	0.000107543
NP_991121.1	AP-1 complex subunit sigma-2	Danio rerio	2.26915	0.0405924
NP_999903.1	glucose-6-phosphate translocase	Danio rerio	2.26409	0.00609804
NP_001116095.1	2-acylglycerol O-acyltransferase 1	Danio rerio	2.25449	0.000770286
NP_001025299.1	dynamin-2	Danio rerio	2.25257	0.00892952
NP_937853.1	endoplasmin precursor	Danio rerio	2.25238	1.59553e-08
NP_001076267.1	14-3-3 protein beta/alpha-A	Danio rerio	2.24937	7.52934e-09
NP_571893.1	angiopoietin-related protein 3	Danio rerio	2.24425	4.96689e-11
NP_957362.1	epoxide hydrolase 1	Danio rerio	2.24177	9.71745e-06
XP_003198717.1	PREDICTED: zinc finger protein 729-like	Danio rerio	2.24165	1.78945e-07
NP_001005598.2	transthyretin (prealbumin, amyloidosis type I) precursor	Danio rerio	2.24097	2.52791e-08
NP_955816.1	rho-related GTP-binding protein RhoE	Danio rerio	2.23959	0.000277489
NP_956862.1	keratin-like	Danio rerio	2.22873	0.00598723
NP_998807.1	MHC class I alpha chain, partial	Ictalurus punctatus	2.22765	0.00400846
NP_956647.1	uncoupling protein 3	Danio rerio	2.22043	0.0422764
NP_001002706.1	lysozyme g-like 1	Danio rerio	2.21744	4.6916e-07
NP_570996.2	F-box only protein 50	Danio rerio	2.21318	0.0399094
NP_001124169.1	beta thymosin-like	Danio rerio	2.21165	0
NP_957161.1	serine/arginine-rich splicing factor 5a	Danio rerio	2.19911	0.0346242
NP_001020668.1	novel immune-type receptor 11b precursor	Danio rerio	2.19769	0.028639
NP_998803.1	myosin light chain alkali, smooth-muscle isoform	Danio rerio	2.19624	0.000241655
NP_775331.1	epididymal secretory protein E1 precursor	Danio rerio	2.19548	0.0457998
NP_571601.1	10 kDa heat shock protein, mitochondrial	Danio rerio	2.19461	0.000179521
XP_003450068.1	selenophosphate synthetase 2	Danio rerio	2.19401	0.00114005
NP_001098578.1	THO complex subunit 4	Danio rerio	2.19375	0.0081109
NP_001098576.1	regulator of microtubule dynamics protein 1	Danio rerio	2.19181	0.0162354
NP_957395.1	H3 histone, family 3D	Danio rerio	2.1899	0.000992806
NP_001159390.1	beta thymosin-like protein 2	Danio rerio	2.17151	0.00275589
NP_998581.1	elongation of very long chain fatty acids (FEN1/Elo2, SUR4/Elo3, yeast)-like 1b	Danio rerio	2.17109	0.0470133
NP_957099.1	peroxiredoxin-6	Danio rerio	2.17095	2.48735e-07
NP_954970.1	H1 histone family, member X	Danio rerio	2.16828	0.0462295
NP_001187725.1	c-type lectin domain family 4 member f	Ictalurus punctatus	2.14134	1.88738e-15
NP_001082894.1	peroxiredoxin-4 precursor	Danio rerio	2.13798	1.43879e-06
XP_003199766.1	proteasome subunit alpha type-1	Danio rerio	2.1346	0.000639742
NP_956985.1	tubulin alpha-4A chain	Danio rerio	2.12744	6.57245e-06
NP_001106980.1	interleukin-27 subunit beta precursor	Danio rerio	2.12646	0.00977559
XP_693183.3	PREDICTED: inter-alpha-trypsin inhibitor heavy chain H3-like	Danio rerio	2.12586	0
XP_694331.5	24-dehydrocholesterol reductase	Danio rerio	2.11965	0.0359493
NP_571870.2	proteasome alpha 6b subunit	Danio rerio	2.11408	0.0173887
ADV35592.1	lily-type lectin-2	Oplegnathus fasciatus	2.10829	0.0175772
XP_694827.4	PREDICTED: apolipoprotein B-100	Danio rerio	2.10166	0.0111878
NP_998503.1	aminoacyl tRNA synthase complex-interacting multifunctional protein 2	Danio rerio	2.09477	0.0279778
NP_001073512.1	transmembrane protein with metallophosphoesterase domain	Danio rerio	2.0925	0.0241076
NP_001032515.1	cytochrome P450, family 3, subfamily A, polypeptide 65	Danio rerio	2.08785	1.70638e-05
XP_001332828.3	PREDICTED: phosphatidylcholine-sterol acyltransferase-like	Danio rerio	2.08492	0.00691322
NP_571317.1	complement component c3a precursor	Danio rerio	2.08253	0
NP_997937.1	tubulin, alpha 8 like	Danio rerio	2.07477	0.00080167
NP_878288.1	coagulation factor IX precursor	Danio rerio	2.07397	0.0273372
NP_001039029.2	proteasome subunit beta type-7	Danio rerio	2.07154	0.0165833
NP_997914.2	small GTPase RhoA	Danio rerio	2.07149	0.00488562
NP_997805.1	solute carrier family 1 (glial high affinity glutamate transporter), member 3a	Danio rerio	2.05826	0.00814568
NP_998569.1	lysosomal acid lipase/cholesteryl ester hydrolase precursor	Danio rerio	2.05576	0.000116314
NP_001039316.1	aminoacyl tRNA synthase complex-interacting multifunctional protein 1	Danio rerio	2.05166	0.0146865
NP_001018360.1	transmembrane protein 127	Danio rerio	2.04748	0.0460547
NP_956747.1	elongation of very long chain fatty acids protein 5	Danio rerio	2.04036	0.000486625
NP_957412.2	protein AMBP precursor	Danio rerio	2.03851	0
NP_932329.1	angiotensinogen precursor	Danio rerio	2.0372	0
NP_001004540.1	aldehyde dehydrogenase family 8 member A1	Danio rerio	2.03704	0.00139874
NP_998508.1	signal recognition particle 19 kDa protein	Danio rerio	2.03595	0.00549885
NP_954688.1	adenosylhomocysteinase	Danio rerio	2.03043	1.53211e-14
XP_685817.2	V-type proton ATPase subunit e 1	Danio rerio	2.02566	0.00663334
NP_001103939.1	quinoid dihydropteridine reductase a	Danio rerio	2.0229	1.33427e-05
NP_997931.1	ran-specific GTPase-activating protein	Danio rerio	2.0205	0.00802155
NP_571639.1	amyloid beta A4 protein precursor	Danio rerio	2.01943	0.0406912
NP_957222.1	ras-related protein Rab-7a	Danio rerio	2.01435	0.0168475
NP_001038536.2	protein Z-dependent protease inhibitor precursor	Danio rerio	2.01299	1.61297e-06
NP_998298.1	MARCKS-like 1a	Danio rerio	-2.01295	0.0354981
NP_001014827.1	stanniocalcin-2 precursor	Danio rerio	2.00769	0.0194603
NP_957060.1	polyadenylate-binding protein-interacting protein 2B	Danio rerio	2.00514	0.000426466
NP_955827.1	ras-related protein Rap-1b precursor	Danio rerio	2.00126	0.00477672
NP_001077323.1	indoleamine 2,3-dioxygenase 2	Danio rerio	-2.01165	0.0423849
NP_694512.1	hepatocyte growth factor-like protein	Danio rerio	-2.01471	2.04576e-06
XP_003978992.1	pre-mRNA-processing factor 39	Danio rerio	-2.01604	0.0269833
NP_001153818.1	zinc finger, FYVE domain containing 21	Danio rerio	-2.02169	0.00458568
NP_001003993.1	adenylate kinase isoenzyme 1	Danio rerio	-2.02345	0.00224443
NP_001014354.1	lysosomal alpha-mannosidase precursor	Danio rerio	-2.02436	0.024718
NP_956314.1	protein BTG1	Danio rerio	-2.02436	0.0120434
NP_001018160.1	tetraspanin-2	Danio rerio	-2.02436	0.00118875
NP_001123295.1	proteasome subunit beta type-3	Danio rerio	-2.0266	0.000360707
NP_571702.1	C-X-C motif chemokine 14 precursor	Danio rerio	-2.03226	2.94295e-05
NP_998694.1	transmembrane protein 50A	Danio rerio	-2.0323	0.019819
NP_001017767.1	ubiquitin-conjugating enzyme E2 G2	Danio rerio	-2.03943	0.0129808
NP_001120841.1	neuropeptide B precursor	Danio rerio	-2.0396	0.00708938
NP_571959.2	CCAAT/enhancer-binding protein beta	Danio rerio	-2.04602	8.88178e-16
NP_001014311.1	eukaryotic translation initiation factor 4, gamma 2a	Danio rerio	-2.05323	0.0400118
NP_956843.1	MACRO domain-containing protein 2	Danio rerio	-2.05381	0.0277229
ACX35602.1	VHSV-induced protein	Salmo salar	-2.05409	0.000139698
NP_958864.1	flotillin 1b	Danio rerio	-2.05726	0.0297475
NP_001002609.1	proteasome subunit beta type-2	Danio rerio	-2.05945	6.99076e-05
NP_001264046.1	acetyl-coenzyme A synthetase, cytoplasmic	Danio rerio	-2.06009	0.000100636
NP_571445.2	acetyl-CoA acetyltransferase, cytosolic	Danio rerio	-2.0633	0.00308789
XP_001921030.3	PREDICTED: RING finger protein 213	Danio rerio	-2.06485	0.048758
NP_001025316.1	unconventional prefoldin RPB5 interactor	Danio rerio	-2.07053	0.0446749
XP_003200136.1	PREDICTED: NACHT, LRR and PYD domains-containing protein 3-like, partial	Danio rerio	-2.07071	0.0194119
NP_956312.1	bleomycin hydrolase	Danio rerio	-2.07546	0.0480079
NP_001136054.1	interleukin-1 receptor accessory protein-like 1-B precursor	Danio rerio	-2.07782	1.49269e-10
Q75VN4.3	H2B_RHASC RecName: Full=Histone H2B		-2.07808	0.049771
NP_955880.1	alpha-actinin-4	Danio rerio	-2.08527	0.00316813
NP_997768.2	acidic (leucine-rich) nuclear phosphoprotein 32 family, member B	Danio rerio	-2.095	0.0188751
NP_571582.1	coatomer subunit zeta-2	Danio rerio	-2.09595	0.0246336
CBN81124.1	Retinol dehydrogenase 11 (All-trans/9-cis/11-cis)	Dicentrarchus labrax	-2.1017	0.00017704
NP_919240.2	ornithine decarboxylase antizyme 1	Danio rerio	-2.10417	0.0189102
XP_001336197.4	PREDICTED: NACHT, LRR and PYD domains-containing protein 12	Danio rerio	-2.11424	0.00680969
NP_955846.1	H1 histone family, member 0	Danio rerio	-2.11613	0.0196061
NP_997911.2	Krueppel-like factor 15	Danio rerio	-2.11626	0.036435
NP_571369.1	superoxide dismutase	Cu-Zn	-2.11875	1.66106e-09
NP_001107790.1	interleukin-6 receptor subunit alpha	Danio rerio	-2.12405	1.37193e-07
NP_001093608.2	RNA-binding protein 5	Danio rerio	-2.13915	0.0157571
NP_997829.1	tax1-binding protein 1 homolog B	Danio rerio	-2.14089	0.00133906
XP_003199901.1	phospholipid transfer protein precursor	Danio rerio	-2.14791	2.20817e-05
NP_957371.2	formimidoyltransferase-cyclodeaminase	Danio rerio	-2.14828	0.038209
NP_998302.1	ras homolog gene family, member A	Danio rerio	-2.14926	0.0254365
NP_861431.1	annexin A11b	Danio rerio	-2.15687	0.000777507
NP_956103.1	3 beta-hydroxysteroid dehydrogenase type 7	Danio rerio	-2.16167	0.000565106
XP_003200078.1	solute carrier family 35 (UDP-glucuronic acid/UDP-N-acetylgalactosamine dual transporter), member D1a	Danio rerio	-2.16497	0.0450206
NP_998100.1	acyl-CoA dehydrogenase-like	Danio rerio	-2.17728	0.0248526
NP_571779.1	major histocompatibility complex class I UDA precursor	Danio rerio	-2.18077	1.0751e-05
NP_001002569.2	probable thiopurine S-methyltransferase	Danio rerio	-2.18631	0.0476659
NP_958480.1	splicing factor, arginine/serine-rich 3b	Danio rerio	-2.19379	0.000622926
NP_954973.2	influenza virus NS1A-binding protein homolog A	Danio rerio	-2.1959	0.000211422
NP_571593.2	CD81 antigen	Danio rerio	-2.19725	0.00152983
NP_998355.1	tumor necrosis factor receptor superfamily member 1A precursor	Danio rerio	-2.20085	0.0211036
NP_991125.1	barrier-to-autointegration factor	Danio rerio	-2.20095	0.00601228
XP_001339829.4	apolipoprotein C-I	Hemibarbus mylodon	-2.20118	0
NP_001243136.1	p53 apoptosis effector related to PMP-22	Danio rerio	-2.20169	0.00733069
NP_001103588.1	major histocompatibility complex class I ZE like precursor	Danio rerio	-2.20251	0.00010556
NP_001076548.1	proline-rich nuclear receptor coactivator 1	Danio rerio	-2.20991	5.99187e-05
NP_956486.1	serine carboxypeptidase 1 precursor	Danio rerio	-2.21236	1.68768e-05
NP_001003424.1	proteasome maturation protein	Danio rerio	-2.22171	1.07462e-07
NP_997769.2	cystathionase (cystathionine gamma-lyase)	Danio rerio	-2.22436	0.0484859
NP_957224.1	PDZ domain-containing protein GIPC2	Danio rerio	-2.22594	0.0100422
NP_001032501.1	high mobility group protein B2	Danio rerio	-2.22615	6.37005e-08
NP_998288.1	matrix metalloproteinase-9 precursor	Danio rerio	-2.2282	5.1108e-05
NP_956660.1	PRELI domain-containing protein 1, mitochondrial	Danio rerio	-2.22918	0.00461428
NP_001018874.1	protein C-ets-2	Danio rerio	-2.23072	0.00301597
XP_001919541.2	oxidation resistance protein 2 variant A, partial	Danio rerio	-2.23243	0.0368417
NP_001104638.1	serine/threonine-protein phosphatase 4 catalytic subunit B	Danio rerio	-2.23258	0.0459665
NP_001018311.1	bloodthirsty	Danio rerio	-2.23413	0.0140334
NP_998349.1	nuclear factor of kappa light polypeptide gene enhancer in B-cells inhibitor, alpha a	Danio rerio	-2.23803	5.28e-08
NP_957489.1	nucleoside diphosphate kinase, mitochondrial	Danio rerio	-2.24083	0.00068444
NP_956311.1	cold inducible RNA binding protein isoform 2	Danio rerio	-2.24133	0.000207168
NP_955991.1	transcription initiation factor IIB	Danio rerio	-2.24704	0.0200059
NP_571648.1	death associated protein 1b	Danio rerio	-2.25064	0.0160997
NP_001018440.1	katanin p60 ATPase-containing subunit A1	Danio rerio	-2.25717	0.0301779
NP_956308.1	charged multivesicular body protein 1b	Danio rerio	-2.26001	0.00310468
NP_956694.1	DnaJ (Hsp40) homolog, subfamily C, member 5 gamma b	Danio rerio	-2.26319	0.048377
XP_002666912.2	D-dopachrome decarboxylase	Danio rerio	-2.26712	0.00010839
NP_955923.1	nuclear factor of kappa light polypeptide gene enhancer in B-cells inhibitor, alpha b	Danio rerio	-2.26876	3.00932e-06
NP_956650.1	protein C precursor	Danio rerio	-2.2727	0.00737532
NP_998667.1	eukaryotic translation initiation factor 3 subunit J-B	Danio rerio	-2.27307	0.00376939
NP_571546.1	major histocompatibility complex class I UBA precursor	Danio rerio	-2.27382	3.10887e-05
NP_956010.1	mps one binder kinase activator-like 2A	Danio rerio	-2.27418	0.0301305
NP_001128601.1	urocanate hydratase 1	Danio rerio	-2.28352	3.45382e-09
XP_687660.2	coagulation factor V precursor	Danio rerio	-2.28565	7.83937e-09
NP_957251.1	solute carrier family 15 member 4	Danio rerio	-2.28704	0.0411877
NP_001003781.1	transport and golgi organization 2 homolog	Danio rerio	-2.29292	0.000161259
XP_003198245.1	sulfotransferase 1C1	Danio rerio	-2.29825	0.00612178
NP_956027.1	tsukushin precursor	Danio rerio	-2.317	0.0152858
NP_991134.2	BCL2/adenovirus E1B interacting protein 3-like b	Danio rerio	-2.31802	0.0362989
NP_957108.1	pterin-4-alpha-carbinolamine dehydratase	Danio rerio	-2.32587	0.000237065
NP_001191177.1	bifunctional aminoacyl-tRNA synthetase	Danio rerio	-2.33497	0.00720062
XP_003199582.1	PREDICTED: synaptogyrin-2-like	Danio rerio	-2.33628	0.000110195
NP_001071206.1	transmembrane protease, serine 4a	Danio rerio	-2.34052	0.0124945
NP_001071019.1	agmatinase, mitochondrial	Danio rerio	-2.34268	0.0366826
NP_001077337.1	interleukin-10 receptor subunit beta precursor	Danio rerio	-2.34272	0.00482998
NP_001018570.1	tumor protein D52-like 1	Danio rerio	-2.34298	0.032354
NP_571746.1	ATPase, Na+/K+ transporting, beta 1b polypeptide	Danio rerio	-2.34925	2.23024e-05
NP_998388.1	myristoylated alanine-rich C kinase substrate 2	Danio rerio	-2.35087	0.00906136
NP_956628.1	putative hydroxypyruvate isomerase	Danio rerio	-2.35485	0.027475
NP_001018389.1	peptidyl-prolyl cis-trans isomerase NIMA-interacting 4	Danio rerio	-2.35536	0.000823892
NP_001004674.1	high-mobility group box 2b	Danio rerio	-2.35685	3.60891e-11
NP_998622.1	charged multivesicular body protein 4c	Danio rerio	-2.35714	0.00340538
NP_001025358.1	proteasome subunit alpha type-3	Danio rerio	-2.35814	0.000222853
NP_001002342.1	nuclear prelamin A recognition factor	Danio rerio	-2.35827	0.0263795
NP_954968.1	regulator of G-protein signaling 4	Danio rerio	-2.36122	0.000854263
NP_997915.1	jun B proto-oncogene b	Danio rerio	-2.36632	2.22045e-16
NP_001007775.1	pre-mRNA-splicing factor SPF27	Danio rerio	-2.36695	0.036673
NP_956328.1	stress-associated endoplasmic reticulum protein 2	Danio rerio	-2.37014	3.48814e-11
NP_956207.1	mitogen-activated protein kinase kinase kinase kinase 5	Danio rerio	-2.37655	0.0302085
NP_957507.1	glutaminyl-tRNA synthetase	Danio rerio	-2.37995	0.0477051
XP_003198602.1	PREDICTED: NACHT, LRR and PYD domains-containing protein 3	Danio rerio	-2.38196	0
NP_956500.2	zgc:56194 precursor	Danio rerio	-2.38222	0.0029635
NP_956558.2	protein NipSnap homolog 3A	Danio rerio	-2.38251	0.0369879
NP_571505.1	fibroblast growth factor receptor 4 precursor	Danio rerio	-2.38826	0.029112
NP_571570.2	apoptosis-associated speck-like protein containing a CARD	Danio rerio	-2.39088	0.0365234
NP_997749.1	cathepsin L, 1 a precursor	Danio rerio	-2.39289	0
NP_997853.1	cathepsin H precursor	Danio rerio	-2.39316	1.38187e-06
NP_957461.1	4-hydroxyphenylpyruvate dioxygenase	Danio rerio	-2.39322	0
NP_955958.1	ubiquitin-conjugating enzyme E2D 1	Danio rerio	-2.39534	0.00630982
XP_001342084.3	PREDICTED: phosphoinositide 3-kinase adapter protein 1	Danio rerio	-2.39641	0.00341978
NP_998069.1	charged multivesicular body protein 2b	Danio rerio	-2.40748	0.047492
XP_002664001.1	annexin A6	Danio rerio	-2.40854	0.000439717
NP_001019602.2	HMG box-containing protein 1	Danio rerio	-2.41168	0.0270305
NP_001013551.1	lysosomal membrane glycoprotein 2 precursor	Danio rerio	-2.42924	0.012442
NP_998593.1	CD9 antigen, b	Danio rerio	-2.42924	0.0304263
NP_001013548.1	transmembrane protein 248	Danio rerio	-2.42924	0.016337
NP_997939.1	fibrinogen beta chain precursor	Danio rerio	-2.43116	0
NP_963870.1	transgelin 2	Danio rerio	-2.43704	3.94975e-08
NP_001103872.1	UDP-glucose 6-dehydrogenase	Danio rerio	-2.44141	0.0490193
NP_001122201.1	Kruppel-like factor 9	Danio rerio	-2.44312	0.03881
NP_957422.1	sarcosine dehydrogenase, mitochondrial	Danio rerio	-2.44559	0.0365422
NP_001139039.1	3'-5' exoribonuclease CSL4 homolog	Danio rerio	-2.44617	0.0013252
NP_001035389.1	UDP-glucose 4-epimerase	Danio rerio	-2.45099	0.042344
ABQ59678.1	vacuolar protein sorting 52	Salmo salar	-2.45294	0.024558
NP_956864.1	selenium-binding protein 1	Danio rerio	-2.45712	5.96874e-06
NP_919376.1	baculoviral IAP repeat-containing 2	Danio rerio	-2.45999	0.0267462
NP_955898.1	microtubule-associated proteins 1A/1B light chain 3B	Danio rerio	-2.47041	0.00647822
NP_001229699.1	glucagon b precursor	Danio rerio	-2.47625	0.0477471
NP_001132933.1	vitronectin b precursor	Danio rerio	-2.48011	0
NP_956617.2	hydroxysteroid 11-beta-dehydrogenase 1-like protein precursor	Danio rerio	-2.48367	0.0149008
NP_001107891.1	hemK methyltransferase family member 1	Danio rerio	-2.48499	0.0485293
NP_998504.1	palmitoyl-protein thioesterase 1 precursor	Danio rerio	-2.49233	0.00165168
NP_001092231.1	histone cluster 1, H4-like	Danio rerio	-2.49615	0.00102592
NP_942104.2	tubulin, beta 2c	Danio rerio	-2.50245	0.0294124
NP_955365.1	pyruvate kinase isozymes M1/M2	Danio rerio	-2.50742	0.000748415
XP_684448.2	oxysterol binding protein-like 3a	Danio rerio	-2.50837	0.0263691
NP_956887.2	serine/arginine-rich splicing factor 1B	Danio rerio	-2.50855	0.0317432
NP_997777.1	probable ATP-dependent RNA helicase DDX5	Danio rerio	-2.52805	7.24272e-05
NP_001107061.1	heat shock cognate 70-kd protein, like	Danio rerio	-2.53188	0.0292032
NP_954682.1	serine/threonine-protein kinase Sgk1	Danio rerio	-2.53843	1.07189e-08
NP_998512.1	NEDD4 family-interacting protein 2	Danio rerio	-2.54116	3.72621e-07
XP_693301.4	PREDICTED: poly ADP-ribose polymerase 10-like	Danio rerio	-2.5426	0.0438373
NP_932336.3	transketolase-like protein 2	Danio rerio	-2.5515	2.295e-08
NP_001070762.1	DENN/MADD domain containing 2D	Danio rerio	-2.55568	0.0110678
XP_002661254.1	PREDICTED: mitogen-activated protein kinase kinase kinase 14-like	Danio rerio	-2.55598	0.0119775
NP_001017787.1	leptin receptor gene-related protein	Danio rerio	-2.55654	0.000338945
NP_956065.1	ras-related C3 botulinum toxin substrate 1	Danio rerio	-2.55813	0.00942466
NP_001005964.1	AP-3 complex subunit sigma-1	Danio rerio	-2.56588	0.035187
XP_002667651.2	microtubule-associated protein, RP/EB family, member 3b	Danio rerio	-2.56715	0.0016262
NP_001002184.1	lipopolysaccharide-induced tumor necrosis factor-alpha factor homolog	Danio rerio	-2.57144	0.000722437
NP_956667.1	sorcin	Danio rerio	-2.58317	0.000160641
NP_998519.1	conserved oligomeric Golgi complex subunit 2	Danio rerio	-2.58772	0.000273387
NP_658909.1	glucose phosphate isomerase a	Danio rerio	-2.59185	4.43818e-09
NP_999924.1	legumain precursor	Danio rerio	-2.59372	1.69031e-07
NP_998240.2	flotillin-2a	Danio rerio	-2.60071	0.0272116
NP_001073542.1	RING finger protein 115	Danio rerio	-2.60468	0.0227941
NP_998196.1	growth arrest and DNA-damage-inducible, beta a	Danio rerio	-2.60661	0.0330236
NP_957320.1	AP-2 complex subunit mu-B	Danio rerio	-2.61307	0.0204697
NP_957459.2	protein Mpv17	Danio rerio	-2.6132	0.00624792
XP_684081.4	mannose-P-dolichol utilization defect 1a	Danio rerio	-2.62344	3.74212e-10
NP_001020727.1	radical S-adenosyl methionine domain-containing protein 2	Danio rerio	-2.62835	0.00272063
NP_001038213.2	serine/threonine-protein kinase TBK1	Danio rerio	-2.65665	0.0076638
NP_001020708.1	homocysteine-responsive endoplasmic reticulum-resident ubiquitin-like domain member 1 protein	Danio rerio	-2.65913	0.00318661
NP_956438.1	uridine phosphorylase 2	Danio rerio	-2.66925	0
NP_956932.1	complement component C6	Danio rerio	-2.67041	0
XP_699436.4	PREDICTED: peptidyl-glycine alpha-amidating monooxygenase A	Danio rerio	-2.67431	0.00320217
NP_956780.1	solute carrier family 25 member 39	Danio rerio	-2.67642	0.0361256
NP_001159387.1	pendrin	Danio rerio	-2.67769	0.0362584
NP_001073497.1	monocarboxylate transporter 10	Danio rerio	-2.67952	9.1833e-05
NP_001038775.1	glutamate NMDA receptor-associated protein 1	Danio rerio	-2.69141	5.3773e-06
NP_954681.1	CTP synthase 1	Danio rerio	-2.69508	0.0415572
NP_001117013.1	CD9 antigen	Salmo salar	-2.69514	9.64295e-12
NP_001007162.1	ras-related protein Rab-1A	Danio rerio	-2.69915	0.0393161
NP_001038936.1	protein FAM195B	Danio rerio	-2.70074	0.0206513
NP_956994.1	PPPDE peptidase domain-containing protein 2	Danio rerio	-2.72822	0.0404778
CAP19417.1	novel protein similar to vertebrate RAB33B, member RAS oncogene family	Danio rerio	-2.73609	0.0129344
NP_956612.1	ADP-ribosylation factor-like protein 4A	Danio rerio	-2.7381	0.0396347
NP_001003879.1	DNA polymerase beta	Danio rerio	-2.74851	0.0164629
NP_571019.1	delta-like protein C precursor	Danio rerio	-2.75313	0.0260773
NP_001018154.1	component of gems 4	Danio rerio	-2.76786	0.00402138
NP_991248.1	glyoxylate reductase/hydroxypyruvate reductase b	Danio rerio	-2.77015	0
XP_687605.4	PREDICTED: NACHT, LRR and PYD domains-containing protein 12-like	Danio rerio	-2.77357	3.18763e-05
NP_571838.1	claudin b	Danio rerio	-2.78912	0.0320429
NP_956434.1	ras-like protein family member 11B	Danio rerio	-2.79529	0.012447
NP_001002334.1	tetraspanin 13a	Danio rerio	-2.80803	0.00139996
NP_001038418.1	glutaminyl-peptide cyclotransferase-like	Danio rerio	-2.80882	0
NP_001038447.2	Cbp/p300-interacting transactivator, with Glu/Asp-rich carboxy-terminal domain, 4a	Danio rerio	-2.80966	1.827e-05
NP_958464.1	nuclear distribution protein nudE-like 1-B	Danio rerio	-2.81004	0.0113416
XP_002660664.2	PREDICTED: microfibril-associated glycoprotein 4	Danio rerio	-2.81086	0
XP_002661250.2	Putative transposase	Dicentrarchus labrax	-2.81174	0.00619869
XP_003201439.1	PREDICTED: von Willebrand factor A domain-containing protein 5A-like	Danio rerio	-2.8128	0.000677699
NP_001070070.1	solute carrier family 25 member 38-A	Danio rerio	-2.81898	6.7248e-05
AAI15338.1	LOC555678 protein	Danio rerio	-2.82607	0.000694987
NP_991273.1	interferon regulatory factor 9	Danio rerio	-2.83158	2.01338e-06
NP_001035126.1	bone morphogenetic protein 1a precursor	Danio rerio	-2.83213	0.00714431
NP_956081.1	NEDD4-binding protein 1	Danio rerio	-2.83672	0.0191021
NP_956300.1	heme transporter hrg1-A	Danio rerio	-2.83735	0.035283
NP_001074088.1	solute carrier family 39 (zinc transporter), member 3	Danio rerio	-2.83874	0.000424179
XP_696748.3	transferrin receptor 1a	Danio rerio	-2.84036	0.000573925
NP_956366.1	lectin, galactoside-binding, soluble, 9 (galectin 9)-like 1	Danio rerio	-2.8407	1.09198e-09
NP_571531.1	catenin alpha-1	Danio rerio	-2.84638	0.00294723
NP_705930.1	histone H2A.V	Danio rerio	-2.84862	1.59997e-07
NP_001019576.1	ubiquitin carboxyl-terminal hydrolase isozyme L3	Danio rerio	-2.85199	0.00858549
NP_957039.1	endothelial differentiation-related factor 1 homolog	Danio rerio	-2.85542	0.00136321
NP_001038672.1	arf-GAP with SH3 domain, ANK repeat and PH domain-containing protein 2	Danio rerio	-2.86008	0.0286968
NP_937785.1	basigin precursor	Danio rerio	-2.86981	0
XP_002660683.1	novel protein similar to vertebrate solute carrier family 23 (nucleobase transporters), member 2 (SLC23A2, zgc:110789)	Danio rerio	-2.87106	0.0310551
NP_001018380.1	WW domain-binding protein 2	Danio rerio	-2.88472	0.0151823
NP_001140147.1	CDP-diacylglycerol--serine O-phosphatidyltransferase	Salmo salar	-2.88927	0.0482238
XP_692125.5	PREDICTED: interleukin-4 receptor subunit alpha	Danio rerio	-2.89396	0.0388236
XP_700015.4	PREDICTED: myosin-X	Danio rerio	-2.89565	0.0311259
NP_957132.2	Golgin subfamily A member 1	Danio rerio	-2.8964	0.0278921
NP_956677.1	CDGSH iron-sulfur domain-containing protein 2	Danio rerio	-2.89806	0.0213173
NP_571876.1	ornithine decarboxylase	Danio rerio	-2.89847	0.000963547
NP_991271.1	proteasome subunit alpha type-5	Danio rerio	-2.90899	4.41198e-08
NP_958922.2	solute carrier family 3, member 2b	Danio rerio	-2.91508	0.000691376
ACS16044.1	C-type lectin	Ctenopharyngodon idella	-2.92333	0
NP_956136.1	guanine nucleotide-binding protein G(i) subunit alpha-2	Danio rerio	-2.92723	0.00576864
NP_956630.1	v-maf musculoaponeurotic fibrosarcoma oncogene homolog f	Danio rerio	-2.92917	0.0102946
NP_705949.1	protein spinster homolog 1	Danio rerio	-2.93076	0.0149473
NP_571895.1	cadherin 1, epithelial precursor	Danio rerio	-2.94307	1.29037e-06
NP_001002651.1	LIM domain kinase 2	Danio rerio	-2.94712	0.0030056
NP_956417.1	RAB11a, member RAS oncogene family, like	Danio rerio	-2.94747	0.0159678
XP_687430.2	PREDICTED: BTB/POZ domain-containing protein 10	Danio rerio	-2.95364	0.000464804
XP_001336816.1	transposase	Salmo salar	-2.95478	0.0244188
NP_001129720.2	C-C motif chemokine 19-like precursor	Danio rerio	-2.95789	0
NP_001070085.1	cytokine-inducible SH2-containing protein	Danio rerio	-2.95827	0.00304158
NP_001038800.1	ribosomal protein L22-like 1	Danio rerio	-2.96043	0.000128629
NP_998252.1	45 kDa calcium-binding protein precursor	Danio rerio	-2.96741	0.000351334
NP_001032767.2	solute carrier organic anion transporter family, member 2b1	Danio rerio	-2.96822	0.000388641
NP_001017660.1	histone H1-like	Danio rerio	-2.96854	3.52878e-08
XP_693568.5	epoxide hydrolase 2	Danio rerio	-2.97032	0.00878342
NP_956381.1	thioredoxin interacting protein a	Danio rerio	-2.99914	0
XP_003197916.1	PREDICTED: RING finger protein 31-like, partial	Danio rerio	-2.99999	0.00127826
NP_001071005.1	H(+)/Cl(-) exchange transporter 7	Danio rerio	-3.00032	0.016563
NP_001038402.1	atrial natriuretic peptide receptor 1 precursor	Danio rerio	-3.01607	0.0200679
NP_001073305.1	glycoprotein integral membrane protein 1 precursor	Danio rerio	-3.01773	0.00014077
XP_001335593.2	PREDICTED: putative transcription factor p65 homolog	Danio rerio	-3.03875	0.0169609
NP_001108211.2	MAP kinase-interacting serine/threonine-protein kinase 1	Danio rerio	-3.04104	0.0178975
NP_001187403.1	ras-related protein rab-7a	Ictalurus punctatus	-3.04104	4.11188e-05
NP_001002683.1	dipeptidyl peptidase 3	Danio rerio	-3.04464	0.0124512
NP_001119855.1	serine/threonine-protein kinase SIK1	Danio rerio	-3.04845	0.0210412
NP_956879.1	major histocompatibility complex class I UXA2 precursor	Danio rerio	-3.0539	0.000909394
XP_002663230.2	PREDICTED: Niemann-Pick C1-like protein 1-like	Danio rerio	-3.06295	0.0276113
NP_001083051.1	solute carrier organic anion transporter family, member 2A1	Danio rerio	-3.06691	0.0092693
NP_999977.1	erythrocyte membrane protein band 4.1-like 3b	Danio rerio	-3.06967	0.0308062
NP_001017833.1	inorganic pyrophosphatase	Danio rerio	-3.07703	0
NP_957126.1	mid1-interacting protein 1-B	Danio rerio	-3.08838	1.1311e-12
NP_998523.1	phosphatidylinositol 4-kinase type 2-alpha	Danio rerio	-3.09892	0.0453816
NP_998377.1	myosin, light chain 9b, regulatory	Danio rerio	-3.10942	0.00573319
XP_693668.1	PREDICTED: LAG1 longevity assurance homolog 2-like	Danio rerio	-3.11441	0.00348496
NP_956004.1	WW domain binding protein 2	Danio rerio	-3.11645	0
NP_840092.1	chemokine (C-X-C motif) ligand 12a (stromal cell-derived factor 1) precursor	Danio rerio	-3.1233	7.58946e-06
NP_942110.1	stearoyl-CoA desaturase 5	Danio rerio	-3.15	0.00139986
NP_998676.1	N-acetylserotonin O-methyltransferase-like protein	Danio rerio	-3.15884	0.0375611
NP_001077039.1	ERBB receptor feedback inhibitor 1	Danio rerio	-3.1619	0.048592
NP_999905.1	P3 protein precursor	Danio rerio	-3.17338	2.20201e-05
NP_001183982.1	musculoskeletal, embryonic nuclear protein 1	Danio rerio	-3.18009	0.0248112
NP_001071210.2	procollagen-lysine,2-oxoglutarate 5-dioxygenase 1 precursor	Danio rerio	-3.18009	0.0248112
NP_001037807.2	putative helicase mov-10-B.1	Danio rerio	-3.18625	0.0261955
NP_571466.1	proteasome subunit beta type-9	Danio rerio	-3.18997	2.8466e-05
NP_991286.1	gamma-aminobutyric acid receptor-associated protein-like 2	Danio rerio	-3.1957	2.2087e-07
XP_694922.4	PREDICTED: ATP-dependent DNA helicase Q5-like	Danio rerio	-3.20263	1.81517e-06
NP_571861.2	cryptochrome-2	Danio rerio	-3.20452	0.0193507
NP_001002543.1	proteasome subunit beta type-10	Danio rerio	-3.20576	0.000222928
XP_684527.3	PREDICTED: prominin-1-A	Danio rerio	-3.21115	0.000109694
NP_571660.1	ferritin heavy chain	Danio rerio	-3.22155	0
NP_998362.1	zinc finger protein 207	Danio rerio	-3.23898	0.0311764
NP_956871.1	N-acylsphingosine amidohydrolase precursor	Danio rerio	-3.24219	9.13938e-07
NP_001004635.1	AP-1 complex subunit sigma-3	Danio rerio	-3.24509	0.0118355
NP_001139082.1	transmembrane protein 176	Danio rerio	-3.24596	0.0109881
XP_001337112.2	PREDICTED: phosphatidylserine synthase 2	Danio rerio	-3.25649	0.0347842
NP_957043.1	acyl-protein thioesterase 2	Danio rerio	-3.25762	4.25966e-05
NP_001116524.1	endoplasmic reticulum aminopeptidase 2 precursor	Danio rerio	-3.26732	0.00184064
NP_001108532.1	chemokine (C-X-C motif) ligand C1c	Danio rerio	-3.26843	0.00977824
NP_956857.1	charged multivesicular body protein 1a	Danio rerio	-3.26962	2.23727e-05
NP_001116523.1	bloodthirsty-related gene family, member 22	Danio rerio	-3.27058	0.025602
NP_571450.1	proteasome activator complex subunit 1	Danio rerio	-3.27628	7.77156e-15
NP_001018325.1	transmembrane protein 179B	Danio rerio	-3.29296	0.0351409
NP_956385.2	signal transducer and activator of transcription 1b	Danio rerio	-3.29957	3.34739e-05
NP_001070133.1	ras-related protein Rab-21	Danio rerio	-3.30613	0.00140852
NP_001002461.1	thioredoxin	Danio rerio	-3.31138	0
NP_001119851.1	long-chain-fatty-acid--CoA ligase ACSBG2	Danio rerio	-3.31644	0.000691257
XP_687184.3	PREDICTED: leucine-rich repeat-containing G-protein coupled receptor 4	Danio rerio	-3.32732	0.0414437
NP_001013554.2	receptor accessory protein 6-like	Danio rerio	-3.32959	0.0321369
XP_695257.5	PREDICTED: lymphocyte antigen 75, partial	Danio rerio	-3.33152	0.0212559
XP_001339327.1	PREDICTED: ras-related protein Rab-35-like	Danio rerio	-3.33864	0.0016551
XP_003200235.1	PREDICTED: protein BTG3-like	Danio rerio	-3.34103	0.0023208
NP_001155073.1	S-adenosylmethionine decarboxylase proenzyme	Danio rerio	-3.34103	0.0023208
NP_001018464.1	glycogen phosphorylase, muscle form	Danio rerio	-3.35303	0.00257007
NP_955837.1	CD63 antigen	Danio rerio	-3.35434	6.79456e-14
XP_692717.4	PREDICTED: TNFAIP3-interacting protein 2-like	Danio rerio	-3.37981	0.0144117
NP_001013321.2	PQ-loop repeat-containing protein 2-like	Danio rerio	-3.39462	0.00147263
XP_699900.5	glycoprotein M6Bb	Danio rerio	-3.39819	0.0101804
NP_001035412.1	coiled-coil domain-containing protein 104	Danio rerio	-3.40093	0.0399824
NP_571168.1	Janus kinase 2a	Danio rerio	-3.40093	0.00568876
XP_001340114.1	PREDICTED: stAR-related lipid transfer protein 13	Danio rerio	-3.40093	0.00568876
NP_001038787.1	crumbs homolog 3a precursor	Danio rerio	-3.41565	0.0361672
NP_001124067.1	toll-like receptor 5b precursor	Danio rerio	-3.42616	0
XP_001345947.4	PREDICTED: microfibril-associated glycoprotein 4-like	Danio rerio	-3.46138	0
NP_955969.1	tropomyosin alpha-4 chain	Danio rerio	-3.46166	0.0364912
NP_998528.1	SUMO-activating enzyme subunit 2	Danio rerio	-3.46236	0.00056227
XP_001340167.2	PREDICTED: poly ADP-ribose polymerase 9	Danio rerio	-3.4981	0.0181183
XP_003198892.1	PREDICTED: NFX1-type zinc finger-containing protein 1-like	Danio rerio	-3.50399	0.0315459
NP_001074091.1	CD276 antigen precursor	Danio rerio	-3.50572	0.00748883
NP_001013490.1	thyroid cancer-1	Danio rerio	-3.50957	1.72646e-11
NP_571882.1	bcl-2-like protein 1	Danio rerio	-3.51661	0.00286745
NP_001107050.1	FAD-dependent oxidoreductase domain-containing protein 1	Danio rerio	-3.5271	0.0229898
NP_001091647.2	myosin-9	Danio rerio	-3.52927	0.0001038
NP_001002166.1	lysine-specific demethylase 5B-B	Danio rerio	-3.53589	0.0234347
XP_002667876.1	PREDICTED: peptidyl-prolyl cis-trans isomerase C-like	Danio rerio	-3.53974	0.0015581
NP_958899.1	isovaleryl-CoA dehydrogenase, mitochondrial	Danio rerio	-3.54968	0.0260433
NP_958904.1	hypoxia-inducible factor 1-alpha inhibitor	Danio rerio	-3.57445	0.0433389
NP_998468.1	DNA polymerase delta subunit 2	Danio rerio	-3.57951	0.0447086
NP_001073498.1	arrestin domain-containing protein 3	Danio rerio	-3.58522	0.0391741
NP_997933.1	methyl-CpG-binding domain protein 2	Danio rerio	-3.58879	0.000900423
ACI66294.1	C19orf12 homolog	Salmo salar	-3.59059	1.56305e-07
XP_695742.5	PREDICTED: sushi, von Willebrand factor type A, EGF and pentraxin domain-containing protein 1-like	Danio rerio	-3.59527	0.0151465
XP_003200020.1	PREDICTED: probable ATP-dependent RNA helicase DDX41-like, partial	Danio rerio	-3.59734	0.00843056
NP_955927.1	WD repeat and SOCS box-containing protein 1	Danio rerio	-3.61561	0.00034179
XP_693535.5	PREDICTED: A disintegrin and metalloproteinase with thrombospondin motifs 1	Danio rerio	-3.61598	0.00255687
XP_002660860.1	PREDICTED: leucine-rich repeat-containing protein 8D	Danio rerio	-3.62416	0.0185444
XP_001338257.2	PREDICTED: poly(ADP-ribose) glycohydrolase	Danio rerio	-3.62766	0.0338221
NP_001106976.1	interleukin-6 receptor subunit beta precursor	Danio rerio	-3.62898	0.000124521
XP_001331985.3	PREDICTED: nuclear receptor coactivator 7-like	Danio rerio	-3.63229	0.0119314
NP_571126.1	T-box transcription factor TBX2b	Danio rerio	-3.63608	0.0379805
NP_571752.1	proteasome beta 10 subunit	Danio rerio	-3.63944	4.56723e-05
XP_691115.5	PREDICTED: poly ADP-ribose polymerase 14, partial	Danio rerio	-3.64385	0.0138447
AAT52141.1	CC chemokine SCYA107	Ictalurus furcatus	-3.65814	9.17564e-08
NP_957212.1	basic leucine zipper and W2 domain-containing protein 2	Danio rerio	-3.66254	0.00479616
NP_001134823.1	Programmed cell death 1 ligand 1 precursor	Salmo salar	-3.66468	0.0206009
NP_001018462.1	alpha-methylacyl-CoA racemase	Danio rerio	-3.6699	0.0254899
NP_919396.1	protein phosphatase 2, regulatory subunit B', epsilon isoform a	Danio rerio	-3.67085	0.041667
NP_001038487.1	transmembrane 4 L six family member 18	Danio rerio	-3.67668	0.0169364
XP_682981.1	PREDICTED: antigen peptide transporter 2-like isoform 1	Danio rerio	-3.67749	0.00154588
ABA54949.1	CC chemokine SCYA101	Ictalurus punctatus	-3.68101	0.000290331
NP_998204.1	AN1-type zinc finger protein 5	Danio rerio	-3.68487	0.000555288
NP_001018470.1	homer protein homolog 2	Danio rerio	-3.69446	0.000111145
NP_001070838.2	protein kinase, cAMP-dependent, regulatory, type II, alpha A	Danio rerio	-3.71208	0.0182967
NP_001004672.1	protein lin-7 homolog C	Danio rerio	-3.7186	0.00420264
NP_001001840.2	nuclear factor NF-kappa-B p100 subunit	Danio rerio	-3.71982	1.25158e-11
NP_997887.1	alpha-enolase	Danio rerio	-3.74128	0
NP_956047.1	calponin 3, acidic a	Danio rerio	-3.74282	0.0379223
NP_998323.1	tropomyosin alpha-4 chain isoform 2	Danio rerio	-3.74282	0.0379223
NP_956971.1	interferon regulatory factor 7	Danio rerio	-3.76532	0.0230354
NP_001187232.1	NK-lysin type 3 precursor	Ictalurus punctatus	-3.77379	0.000188365
XP_693604.4	PREDICTED: receptor-transporting protein 2	Danio rerio	-3.77466	0.0400133
NP_001034710.1	follistatin-like 1b precursor	Danio rerio	-3.80301	0.0020058
NP_957376.1	calumenin-B precursor	Danio rerio	-3.80331	9.59362e-10
NP_001018368.1	complement factor D precursor	Danio rerio	-3.82859	1.31999e-07
NP_957370.1	SH2 domain containing 3Cb	Danio rerio	-3.83072	0.00322335
XP_003446639.1	PREDICTED: NACHT, LRR and PYD domains-containing protein 3-like	Oreochromis niloticus	-3.83178	0.00293403
NP_942571.1	allograft inflammatory factor 1-like	Danio rerio	-3.83617	6.13026e-05
NP_001038932.1	transgelin	Danio rerio	-3.83819	0.000251843
NP_001017637.1	transmembrane gamma-carboxyglutamic acid protein 4 precursor	Danio rerio	-3.83899	0.00138909
NP_997753.1	sodium-dependent phosphate transporter 1-B	Danio rerio	-3.84019	7.52061e-07
XP_001920595.2	PREDICTED: n-myc-interactor	Danio rerio	-3.84028	3.22777e-09
NP_571614.1	serine/threonine-protein kinase pim-2	Danio rerio	-3.84051	0.00115356
NP_001191383.1	P2Y purinoceptor 11	Danio rerio	-3.85207	0.0297844
NP_001017722.1	RNA/RNP complex-1-interacting phosphatase	Danio rerio	-3.85901	0.0149498
NP_001025408.1	mitochondrial carnitine/acylcarnitine carrier protein CACL	Danio rerio	-3.87299	0.0225357
NP_001093536.2	optineurin	Danio rerio	-3.88164	1.29463e-08
NP_955967.1	a disintegrin and metalloproteinase domain 17a precursor	Danio rerio	-3.88678	0.000483411
NP_991189.1	BCL-6 corepressor	Danio rerio	-3.88678	0.0383787
NP_942099.1	bisphosphoglycerate mutase 1a	Danio rerio	-3.89404	0
NP_997730.1	dual specificity protein phosphatase 5	Danio rerio	-3.93536	0.00804356
XP_003198109.1	PREDICTED: interferon-induced very large GTPase 1-like	Danio rerio	-3.95379	0.0234205
NP_958466.1	suppressor of fused homolog	Danio rerio	-3.95859	0.0404384
NP_956573.2	Golgi membrane protein 1-like	Danio rerio	-3.95914	4.39255e-05
NP_998274.2	UMP-CMP kinase	Danio rerio	-3.97511	0.0472495
NP_571238.1	beta-2-microglobulin precursor	Danio rerio	-3.97891	0
XP_002665164.1	PREDICTED: stonustoxin subunit alpha-like	Danio rerio	-3.98081	0.0183571
NP_001124074.1	cytochrome c oxidase subunit VIIb	Danio rerio	-3.98817	5.35982e-06
XP_001341822.1	PREDICTED: transmembrane protein 20-like	Danio rerio	-3.99474	0.0107811
NP_957406.1	ADP-ribosylation factor-like protein 6-interacting protein 1	Danio rerio	-4.00109	0.00237153
NP_998646.1	guanine nucleotide binding protein (G protein), beta polypeptide 1, like	Danio rerio	-4.01135	0.00771955
NP_956527.1	hypoxia-inducible factor 1-alpha	Danio rerio	-4.01562	4.44089e-16
NP_878286.2	glutamine synthetase	Danio rerio	-4.01928	0.0045837
NP_997826.1	CD82 antigen	Danio rerio	-4.02559	0.00554098
XP_001346157.4	PREDICTED: ribonuclease inhibitor-like	Danio rerio	-4.0315	0.00330086
NP_571677.1	DNA-binding death effector domain-containing protein 2	Danio rerio	-4.04559	0.0364926
NP_956489.1	charged multivesicular body protein 4b	Danio rerio	-4.05577	0.038747
NP_001008644.2	BMP-2-inducible protein kinase isoform 2	Danio rerio	-4.07061	0.00852958
XP_686013.4	ORM1-like protein 3	Danio rerio	-4.08531	0.038827
NP_001002061.1	ras-related C3 botulinum toxin substrate 2	Danio rerio	-4.095	0.00483381
NP_998331.1	proteasome subunit alpha type-7-like	Danio rerio	-4.10078	1.66855e-08
XP_003198142.1	PREDICTED: interleukin-12 receptor subunit beta-2	Danio rerio	-4.11966	1.51357e-06
NP_999898.1	5-azacytidine-induced protein 2	Danio rerio	-4.12474	0.00218427
NP_997868.1	hypoxia up-regulated protein 1 precursor	Danio rerio	-4.12474	0.000687245
NP_956634.1	pleckstrin homology domain containing, family F (with FYVE domain) member 1	Danio rerio	-4.1387	0.0225232
NP_001002216.1	growth arrest and DNA-damage-inducible, alpha, b	Danio rerio	-4.14249	0.00675225
XP_692034.2	PREDICTED: TBC1 domain family member 9 isoform 2	Danio rerio	-4.15586	0.000380509
XP_002666484.2	PREDICTED: leucine-rich repeat-containing G-protein coupled receptor 6-like	Danio rerio	-4.15885	0.0274501
XP_002759284.1	PREDICTED: metastasis suppressor protein 1 isoform 2	Callithrix jacchus	-4.16888	0.0138611
NP_999915.1	E3 ubiquitin-protein ligase RNF170	Danio rerio	-4.18251	0.0335066
NP_954965.1	carboxypeptidase A precursor	Danio rerio	-4.18391	1.07275e-06
XP_684461.4	PREDICTED: beta-1,4-galactosyltransferase 3	Danio rerio	-4.20206	1.03376e-09
NP_001008578.1	mitochondrial fission regulator 1	Danio rerio	-4.21068	0.00745059
NP_001013533.1	lipoamide acyltransferase component of branched-chain alpha-keto acid dehydrogenase complex, mitochondrial	Danio rerio	-4.21089	0.0152627
NP_001019612.1	proteasome alpha 2 subunit	Danio rerio	-4.21768	1.23542e-09
NP_957303.1	acetoacetyl-CoA synthetase	Danio rerio	-4.21858	7.23787e-07
XP_003276069.1	PREDICTED: cAMP-responsive element modulator isoform 1	Nomascus leucogenys	-4.22197	6.89226e-13
XP_687719.1	glutathione peroxidase 1	Danio rerio	-4.22355	0.0372282
NP_001157280.1	catechol-O-methyltransferase domain containing 1 precursor	Danio rerio	-4.2496	6.64979e-12
XP_002667267.2	PREDICTED: polypeptide N-acetylgalactosaminyltransferase 5-like, partial	Danio rerio	-4.26701	0.0304082
ACM08269.1	Tetraspanin-1	Salmo salar	-4.27279	4.73983e-08
NP_956342.1	arginine--tRNA ligase, cytoplasmic	Danio rerio	-4.27815	0.000123489
NP_001032648.1	Y+L amino acid transporter 1	Danio rerio	-4.28265	0.018615
NP_001124061.1	myosin, light chain 12, genome duplicate 2	Danio rerio	-4.28367	0.000135223
XP_003199326.1	protein dpy-19 homolog 1	Danio rerio	-4.28599	0.0497723
NP_001076277.1	PX domain-containing protein kinase-like protein	Danio rerio	-4.29353	0.00291652
NP_956394.1	HIG1 domain family member 1A	Danio rerio	-4.33362	8.45505e-08
NP_919375.2	myeloid cell leukemia sequence 1b	Danio rerio	-4.3395	0
NP_001002707.1	gamma-aminobutyric acid receptor-associated protein-like	Danio rerio	-4.343	4.28884e-09
NP_001025120.1	leucine rich repeat containing 8 family, member A	Danio rerio	-4.3502	0.000213448
NP_999851.1	sulfotransferase 6B1	Danio rerio	-4.35995	2.97495e-12
NP_001071197.1	serine/threonine-protein kinase 17A	Danio rerio	-4.36271	0.00126893
NP_001038484.1	TCDD-inducible poly ADP-ribose polymerase	Danio rerio	-4.37262	0.00714359
NP_001104702.1	cystathionine-beta-synthase a	Danio rerio	-4.38403	0
NP_957229.1	phosphatidylinositol transfer protein alpha isoform	Danio rerio	-4.41311	0.0226892
XP_690797.3	eukaryotic translation initiation factor 4E-binding protein 3	Danio rerio	-4.41337	0.0021772
XP_699217.2	PREDICTED: interferon-induced guanylate-binding protein 1	Danio rerio	-4.42377	0.00406172
NP_001020351.1	six-cysteine containing astacin protease 4 precursor	Danio rerio	-4.44203	0.0320513
NP_956233.1	arrestin domain-containing protein 2	Danio rerio	-4.44203	0.0133081
XP_688060.3	PREDICTED: interferon-induced 35 kDa protein homolog	Danio rerio	-4.4438	4.52241e-09
NP_001013544.1	six-cysteine containing astacin protease 3 precursor	Danio rerio	-4.45737	7.5514e-10
XP_685769.5	PREDICTED: mucin-5AC-like	Danio rerio	-4.48694	0.00592362
XP_001921323.1	PREDICTED: protein phosphatase Slingshot homolog 2	Danio rerio	-4.4883	0.0305132
NP_001133520.1	K0141 protein	Salmo salar	-4.49756	1.2582e-06
NP_001003494.1	ubiquitin-conjugating enzyme E2 E2	Danio rerio	-4.50758	0.0044669
NP_001076467.1	fos-related antigen 2	Danio rerio	-4.52378	6.49574e-06
XP_689309.4	PREDICTED: poliovirus receptor-related protein 2-like	Danio rerio	-4.55949	0.0146695
NP_001002648.1	solute carrier family 38, member 5b	Danio rerio	-4.56177	9.10383e-15
XP_695496.5	PREDICTED: probable ATP-dependent RNA helicase YTHDC2-like	Danio rerio	-4.57506	0.0186906
XP_003198001.1	PREDICTED: CD59 glycoprotein-like	Danio rerio	-4.58746	0
NP_998109.1	transmembrane 6 superfamily member 1	Danio rerio	-4.58856	0.0411726
NP_998461.1	tissue inhibitor of metalloproteinase 2b precursor	Danio rerio	-4.59844	4.85031e-05
NP_001245246.1	im:7137886	Danio rerio	-4.64723	5.30567e-05
NP_957457.2	asparagine synthetase	Danio rerio	-4.66413	2.22045e-16
NP_001038857.1	basic leucine zipper transcriptional factor ATF-like 3	Danio rerio	-4.67161	0.0126963
XP_002666630.1	PREDICTED: putative protein phosphatase 1 regulatory inhibitor subunit 3G-like	Danio rerio	-4.67271	5.5484e-05
NP_957474.1	glycogen starch synthase, muscle	Danio rerio	-4.70175	0.000108937
NP_001191098.1	si:rp71-1c23.2	Danio rerio	-4.71558	0
NP_001018432.1	pleckstrin homology-like domain family A member 2	Danio rerio	-4.71966	0.023854
XP_700051.4	PREDICTED: si:ch211-197g15.7	Danio rerio	-4.74548	0.00116099
XP_003199078.1	PREDICTED: RNA-binding protein with multiple splicing-like	Danio rerio	-4.78074	0.0126872
NP_001007444.1	rho-related GTP-binding protein RhoU	Danio rerio	-4.78074	0.0126872
NP_955932.2	mitochondrial import receptor subunit TOM34	Danio rerio	-4.78373	0.0109861
XP_698749.5	PREDICTED: protein NLRC3	Danio rerio	-4.80989	0.0250381
CAC28060.1	putative transposase	Pleuronectes platessa	-4.8122	4.34332e-06
NP_001139067.1	L-2-hydroxyglutarate dehydrogenase, mitochondrial	Danio rerio	-4.83547	0.0292311
NP_001025129.1	acyl-CoA:lysophosphatidylglycerol acyltransferase 1	Danio rerio	-4.85847	0.00105683
NP_956125.1	DIRAS family, GTP-binding RAS-like 1a	Danio rerio	-4.89896	0.0126687
NP_001004617.1	cytosolic acyl coenzyme A thioester hydrolase	Danio rerio	-4.90706	0.00126918
NP_001035430.1	sulfatase-modifying factor 1 precursor	Danio rerio	-4.92219	6.60068e-05
NP_998176.1	amylase-3 protein precursor	Danio rerio	-4.92503	1.25832e-05
NP_001017769.1	high mobility group protein B3	Danio rerio	-4.94176	0.00242502
NP_999862.1	reverse transcriptase-like protein	Takifugu rubripes	-4.95911	0.00685317
NP_001177684.1	neutral amino acid transporter B(0)	Danio rerio	-4.97059	0.00862829
NP_001071007.1	sodium channel subunit beta-1 precursor	Danio rerio	-4.98349	1.47411e-11
NP_001002168.1	ranBP-type and C3HC4-type zinc finger-containing protein 1	Danio rerio	-5.03514	0.0146052
NP_571555.1	signal transducer and activator of transcription 1-alpha/beta	Danio rerio	-5.05281	0.004237
NP_001002176.1	threonine aldolase 1	Danio rerio	-5.07103	0.00305099
NP_001122257.1	ubiquitin-like	Danio rerio	-5.07931	0.000504048
NP_001035183.2	coproporphyrinogen-III oxidase, mitochondrial	Danio rerio	-5.08115	0.000278666
NP_001018577.1	calcium-binding and coiled-coil domain-containing protein 2	Danio rerio	-5.0855	5.63033e-08
XP_001343219.1	PREDICTED: sphingosine-1-phosphate phosphatase 1	Danio rerio	-5.08711	0.0303912
NP_991247.1	heterogeneous nuclear ribonucleoprotein H1	Danio rerio	-5.08983	0.016072
XP_001922665.2	PREDICTED: serine/threonine-protein kinase TAO3-like isoform 1	Danio rerio	-5.11418	4.27268e-06
NP_001070859.1	proto-oncogene serine/threonine-protein kinase pim-1	Danio rerio	-5.14426	1.24273e-05
NP_998410.1	L-threonine 3-dehydrogenase, mitochondrial	Danio rerio	-5.14998	0.0176886
XP_692922.3	PREDICTED: tumor necrosis factor alpha-induced protein 3	Danio rerio	-5.15538	0.00144645
NP_571751.1	proteasome beta 11 subunit	Danio rerio	-5.17982	1.90213e-09
XP_688551.2	PREDICTED: lipoamide kinase isozyme 3	Danio rerio	-5.18237	0.0389371
NP_001041614.1	syndecan-4 precursor	Danio rerio	-5.18837	1.10241e-11
NP_571148.1	tyrosine-protein kinase JAK1	Danio rerio	-5.19415	7.45514e-05
NP_001035459.1	tumor necrosis factor receptor superfamily member 9 precursor	Danio rerio	-5.19856	0.00072349
NP_001002217.1	carboxypeptidase A4 precursor	Danio rerio	-5.21787	4.63418e-06
XP_003218673.1	PREDICTED: epithelial-stromal interaction protein 1-like	Anolis carolinensis	-5.22286	0.00857598
XP_002660417.1	PREDICTED: interferon-induced protein 44	Danio rerio	-5.24021	0.00441611
XP_694014.4	PREDICTED: ankyrin repeat domain-containing protein 34B	Danio rerio	-5.25322	0.00229217
NP_001138285.1	C-X-C chemokine receptor type 3-like	Danio rerio	-5.29573	0.000599501
NP_571049.1	TAP binding protein precursor	Danio rerio	-5.31193	2.79687e-12
NP_957258.1	cyclic AMP-dependent transcription factor ATF-3	Danio rerio	-5.35999	0.00228252
NP_001001828.2	RING finger protein 114	Danio rerio	-5.36936	6.5088e-08
XP_696367.4	PREDICTED: NACHT, LRR and PYD domains-containing protein 14	Danio rerio	-5.3729	0.00136864
NP_001025437.1	inositol oxygenase	Danio rerio	-5.39784	0
NP_998476.1	purine nucleoside phosphorylase 5a	Danio rerio	-5.40178	1.05311e-07
NP_001041531.1	caspase 3, apoptosis-related cysteine protease b	Danio rerio	-5.40262	1.79119e-06
NP_001002754.1	ras-related C3 botulinum toxin substrate 3a (rho family, small GTP binding protein Rac3)	Danio rerio	-5.40505	0.00180519
NP_001073421.1	TNFAIP3-interacting protein 1	Danio rerio	-5.48313	4.72733e-13
NP_878292.1	tissue factor pathway inhibitor precursor	Danio rerio	-5.49381	0.00437569
NP_571449.1	proteasome activator complex subunit 2	Danio rerio	-5.49851	0
NP_001108170.1	immunity-related GTPase family, f1	Danio rerio	-5.50627	0.00609038
NP_955930.1	60S ribosomal protein L10a	Danio rerio	-5.5184	0.0031629
NP_001037818.1	phosphatidate phosphatase LPIN1	Danio rerio	-5.52651	0.0246977
XP_686458.2	PREDICTED: inositol-trisphosphate 3-kinase C isoform 1	Danio rerio	-5.56516	0.00808712
XP_001921668.2	PREDICTED: aquaporin-11, partial	Danio rerio	-5.57105	0.000150077
NP_001074030.1	ubiquitin-associated domain-containing protein 2	Danio rerio	-5.57825	0.00328801
NP_001006594.1	ATP-binding cassette, sub-family B (MDR/TAP), member 3 like 1	Danio rerio	-5.66822	0.0150751
NP_001001818.1	guanine nucleotide binding protein (G protein), alpha inhibiting activity polypeptide 2a	Danio rerio	-5.69055	3.44169e-14
XP_002666105.2	PREDICTED: protein POF1B	Danio rerio	-5.69135	0.0315205
NP_956421.1	adenylyltransferase and sulfurtransferase MOCS3	Danio rerio	-5.69135	0.00844489
NP_998469.1	suppressor of cytokine signaling 3b	Danio rerio	-5.69906	1.05831e-10
NP_001092893.1	1-phosphatidylinositol 4,5-bisphosphate phosphodiesterase delta-3-A	Danio rerio	-5.70061	0.0258298
NP_999886.1	guanine nucleotide-binding protein G(I)/G(S)/G(O) subunit gamma-5	Danio rerio	-5.70061	0.0258298
XP_001923366.3	PREDICTED: protein NLRC3-like	Danio rerio	-5.74919	0.0447737
NP_001155979.1	ras-related protein Rab-33B	Danio rerio	-5.77128	0.000844226
NP_998358.1	2-aminoethanethiol (cysteamine) dioxygenase b	Danio rerio	-5.80992	5.19517e-05
NP_919379.1	anti-apoptotic protein NR13	Danio rerio	-5.82733	0
XP_002663242.2	PREDICTED: spermatogenesis-associated protein 5-like, partial	Danio rerio	-5.83017	5.9406e-05
NP_571467.2	proteasome subunit beta type-8	Danio rerio	-5.88461	0
NP_001004120.1	nuclear factor interleukin-3-regulated protein	Danio rerio	-5.8909	1.28628e-07
NP_956281.1	transcription factor AP-1	Danio rerio	-5.92126	1.99392e-11
XP_700448.2	PREDICTED: phospholipase A2, major isoenzyme	Danio rerio	-5.94915	3.1214e-05
NP_998262.1	85 kDa calcium-independent phospholipase A2	Danio rerio	-5.96267	0.0051854
XP_002661398.1	PREDICTED: ubl carboxyl-terminal hydrolase 18-like	Danio rerio	-5.96898	0.00627137
XP_001338123.1	PREDICTED: junctional adhesion molecule C	Danio rerio	-5.99212	0.00338212
NP_001025262.1	protein kinase C zeta type	Danio rerio	-6.00684	0.0468305
NP_001076331.1	UPF0249 protein ydjC homolog	Danio rerio	-6.00684	0.0468305
XP_690266.2	PREDICTED: monocarboxylate transporter 7-like	Danio rerio	-6.0414	0.00388799
NP_955905.1	arginase-2, mitochondrial	Danio rerio	-6.07513	4.2423e-11
NP_997743.1	mini-chromosome maintenance complex-binding protein	Danio rerio	-6.10779	0.0231214
NP_001004582.1	chymotrypsin-like precursor	Danio rerio	-6.24182	0
NP_001132910.1	acyl-CoA synthetase family member 2, mitochondrial precursor	Danio rerio	-6.26414	0.0411213
XP_002664795.2	aldose reductase	Danio rerio	-6.26414	0.00314521
XP_001335167.1	PREDICTED: syncollin-like	Danio rerio	-6.26782	0
NP_001036185.1	copper-transporting ATPase 1	Danio rerio	-6.28743	0.0105047
NP_001189369.1	E3 ubiquitin-protein ligase RNF19B	Danio rerio	-6.30034	0.000538827
XP_001340407.1	PREDICTED: thiosulfate sulfurtransferase/rhodanese-like domain-containing protein 1-like	Danio rerio	-6.31601	0.0489291
XP_002665053.1	PREDICTED: antigen peptide transporter 1-like	Danio rerio	-6.3484	2.74672e-05
NP_919365.1	fructose-bisphosphate aldolase C-B	Danio rerio	-6.3885	0
NP_570993.2	frizzled homolog 8a	Danio rerio	-6.40334	0.0153092
NP_001082991.1	nucleoside diphosphate-linked moiety X motif 6	Danio rerio	-6.41318	5.1783e-12
NP_001038687.1	peptidoglycan recognition protein 6	Danio rerio	-6.42398	0.00745319
NP_001070115.1	XIAP-associated factor 1	Danio rerio	-6.46909	6.05332e-08
XP_001920864.3	transposase	Cloning vector pT2/Gene-Trap	-6.47294	0.0459139
NP_956874.1	solute carrier family 25 member 34	Danio rerio	-6.52423	0.016968
XP_002667032.2	PREDICTED: myotubularin-related protein 4	Danio rerio	-6.54274	0.0132708
NP_957217.2	very low-density lipoprotein receptor precursor	Danio rerio	-6.54274	0.0132708
ADN37680.1	hyopthetical protein	Oncorhynchus mykiss	-6.54838	1.42807e-05
NP_998259.1	glyceraldehyde 3-phosphate dehydrogenase 2	Danio rerio	-6.55487	0
AAT52140.1	CC chemokine SCYA106	Ictalurus furcatus	-6.56788	0
NP_001076493.1	transcription factor ETV6	Danio rerio	-6.60752	0.0416646
NP_956931.1	disintegrin and metalloproteinase domain-containing protein 8 precursor	Danio rerio	-6.66305	0.0029774
XP_694358.2	PREDICTED: pentraxin-related protein PTX3	Danio rerio	-6.69775	0.000575854
NP_001104716.2	nicotinamide N-methyltransferase	Danio rerio	-6.72711	0.0186021
NP_001018589.1	prolyl endopeptidase	Danio rerio	-6.73946	8.85403e-12
NP_955809.2	PR domain zinc finger protein 1	Danio rerio	-6.75559	0.00269566
NP_571475.1	thyrotrophic embryonic factor	Danio rerio	-6.78615	0.0144196
NP_001076519.1	regulator of microtubule dynamics protein 3	Danio rerio	-6.80186	9.89692e-05
XP_002662830.1	PREDICTED: lymphocyte antigen 75	Danio rerio	-6.80186	0.0226342
XP_688915.1	PREDICTED: tripartite motif-containing protein 16	Danio rerio	-6.80186	0.010815
NP_963882.1	paxillin	Danio rerio	-6.86259	0.00806282
NP_001014328.1	leukemia inhibitory factor receptor alpha a precursor	Danio rerio	-6.90983	0.0458181
NP_998513.2	protein NDRG1 isoform 2	Danio rerio	-6.92332	0.00766324
XP_690447.3	PREDICTED: tumor necrosis factor receptor superfamily member 5	Danio rerio	-7.0261	1.55431e-14
AAG27458.1	AF305694_1 latent nuclear antigen	Homo sapiens	-7.04478	0.0193491
NP_998044.1	interferon regulatory factor 10	Danio rerio	-7.10084	0.0143546
XP_002663310.2	PREDICTED: periphilin-1-like	Danio rerio	-7.12576	0.0411271
XP_001920559.3	PREDICTED: poly ADP-ribose polymerase 15	Danio rerio	-7.14889	0.0106766
XP_001919284.3	PREDICTED: MTSS1-like protein-like	Danio rerio	-7.20673	0.0174305
NP_999856.1	prolyl 4-hydroxylase, alpha polypeptide I b precursor	Danio rerio	-7.24354	0.0223336
NP_998009.1	interleukin 1, beta	Danio rerio	-7.30017	1.5183e-05
NP_001003426.1	elastase-like precursor	Danio rerio	-7.30017	0
NP_957140.1	ADP-ribosylation factor-like 5C	Danio rerio	-7.30506	2.14465e-07
NP_001038320.2	vascular endothelial growth factor A precursor	Danio rerio	-7.42021	0.0201023
NP_001017853.1	chromobox homolog 7a	Danio rerio	-7.44966	5.27624e-09
NP_001076500.1	autophagy-related protein 9A	Danio rerio	-7.45841	1.87959e-05
NP_571783.1	cationic trypsin-3 precursor	Danio rerio	-7.49835	0
NP_001070770.2	serum/glucocorticoid regulated kinase 1-like	Danio rerio	-7.50403	0
NP_899190.2	cytosolic sulfotransferase 2	Danio rerio	-7.54016	0.0342017
NP_001138718.1	CD40 antigen precursor	Danio rerio	-7.57164	4.403e-10
NP_001116329.1	DAB2 interacting protein	Danio rerio	-7.66559	0.0314246
XP_002666567.2	PREDICTED: pleckstrin homology domain-containing family G member 5-like	Danio rerio	-7.66559	0.0314246
NP_001001826.1	protein CYR61 precursor	Danio rerio	-7.67639	0.0231895
NP_001075159.1	chymotrypsinogen 2-like precursor	Danio rerio	-7.74686	0
NP_001185677.1	normal mucosa of esophagus-specific gene 1	Danio rerio	-7.79261	2.33369e-13
NP_571321.1	L-lactate dehydrogenase A chain	Danio rerio	-7.82542	0
NP_956370.1	methionine--tRNA ligase, cytoplasmic	Danio rerio	-7.95834	0
NP_958488.1	retinol dehydrogenase 10-B	Danio rerio	-7.98949	0.026756
NP_001073470.1	tuftelin	Danio rerio	-8.08487	4.17444e-14
AAZ99069.1	CC chemokine SCYA114B	Ictalurus punctatus	-8.09084	1.84721e-07
NP_998475.1	egl nine homolog 3	Danio rerio	-8.17843	2.00051e-07
NP_570997.1	protein BTG2	Danio rerio	-8.18742	0
NP_001007429.1	cell adhesion molecule 4 precursor	Danio rerio	-8.2594	0.0325916
AAX25877.2	SJCHGC09533 protein	Schistosoma japonicum	-8.28206	0
NP_956180.1	elastase 2 like precursor	Danio rerio	-8.29449	0
XP_688254.3	collectin-11 precursor	Danio rerio	-8.35218	0.0118837
NP_001188367.1	arrestin domain containing 3-like	Danio rerio	-8.36351	5.51165e-05
NP_001171406.2	type III iodothyronine deiodinase	Danio rerio	-8.41583	0
XP_700028.3	PREDICTED: AMP deaminase 2	Danio rerio	-8.46314	1.88583e-05
NP_001124100.1	bloodthirsty-related gene family, member 9	Danio rerio	-8.46762	0.0419935
XP_689435.4	PREDICTED: 6-phosphofructokinase type C isoform 5	Danio rerio	-8.46762	0.0419935
NP_571543.1	peroxisome proliferator-activated receptor delta b	Danio rerio	-8.50133	0.042216
NP_571370.1	cytosolic phospholipase A2	Danio rerio	-8.50233	0.0292506
XP_003441202.1	PREDICTED: protein DEPP-like	Oreochromis niloticus	-8.53703	0.0038274
NP_991310.1	interferon regulatory factor 1	Danio rerio	-8.54068	5.30499e-09
XP_002663077.1	PREDICTED: alkaline ceramidase 2-like	Danio rerio	-8.54421	3.86295e-09
XP_003452034.1	PREDICTED: transmembrane protein 150A-like	Oreochromis niloticus	-8.64808	0.000487939
XP_002666175.2	PREDICTED: AMP deaminase 2-like	Danio rerio	-8.72413	1.03544e-07
NP_001004578.1	EH domain-containing protein 1	Danio rerio	-8.74525	0.0262581
NP_001012371.1	hypoxia-inducible factor 1, alpha subunit, like 2	Danio rerio	-8.74525	0.0184142
NP_001239559.1	suppressor of cytokine signaling 1b	Danio rerio	-8.80241	0.00113792
NP_571739.1	LIM domain and actin-binding protein 1	Danio rerio	-8.83779	0.000287325
NP_001076405.1	cytochrome P450, family 2, subfamily AD, polypeptide 6	Danio rerio	-8.94876	0.0353951
NP_001018443.1	caspase-7	Danio rerio	-9.02288	0.0337341
NP_997954.2	type II iodothyronine deiodinase	Danio rerio	-9.0482	0.049719
NP_001103491.1	carboxypeptidase B	Danio rerio	-9.05198	0
NP_957145.1	protein N-terminal asparagine amidohydrolase	Danio rerio	-9.06915	0.0485514
NP_991230.1	small nuclear ribonucleoprotein polypeptides B and B1	Danio rerio	-9.08666	9.35682e-07
NP_955977.1	eukaryotic translation initiation factor 4E-binding protein 3-like	Danio rerio	-9.13107	0
NP_001038662.1	arginase-1	Danio rerio	-9.24706	0.0314847
XP_698635.3	PREDICTED: 6-phosphofructokinase, liver type-like	Danio rerio	-9.59548	0.0180285
NP_001132936.1	elastase 2 precursor	Danio rerio	-9.64691	0
NP_991122.2	lysophospholipid acyltransferase LPCAT4	Danio rerio	-9.65621	0.000783194
XP_003197852.1	PREDICTED: NAD-dependent deacetylase sirtuin-5-like	Danio rerio	-9.87889	0.0368072
NP_001092722.1	testis-expressed sequence 2 protein	Danio rerio	-9.89914	0
NP_001074052.1	retinol dehydrogenase 10-A	Danio rerio	-9.99457	0.00130995
NP_956163.1	insulin-induced gene 1 protein	Danio rerio	-10.1098	2.97648e-09
NP_001038939.1	phorbol-12-myristate-13-acetate-induced protein 1	Danio rerio	-10.2514	9.40563e-05
NP_991172.1	thromboxane-A synthase	Danio rerio	-10.4402	0.0309447
NP_001003467.1	suppressor of cytokine signaling 1	Danio rerio	-10.4686	0
NP_001012372.1	hepatoma-derived growth factor-related protein 3	Danio rerio	-10.4943	0.0474081
XP_684417.1	PREDICTED: ADM-like	Danio rerio	-10.5075	9.34275e-12
XP_690395.4	PREDICTED: thrombospondin-1	Danio rerio	-10.6003	0.00307724
NP_001182713.2	fep15 selenoprotein precursor	Danio rerio	-10.6401	6.31219e-05
XP_001341936.1	Transposable element Tcb2 transposase	Salmo salar	-10.6722	0.00734589
P41386.1	TBB_HALDI RecName: Full=Tubulin beta chain; AltName: Full=Beta-tubulin		-10.6886	0.00078743
AAH95653.1	Si:busm1-6a2.1 protein, partial	Danio rerio	-10.9046	0.00639938
NP_001070091.1	cAMP-dependent protein kinase type I-beta regulatory subunit	Danio rerio	-11.0666	0.0408116
NP_001122149.1	prolactin receptor precursor	Danio rerio	-11.1745	0.00350698
NP_001108058.2	ATP-binding cassette, sub-family A (ABC1), member 1B	Danio rerio	-11.1956	0
NP_001070771.1	filamin-binding LIM protein 1	Danio rerio	-11.4984	0.0212876
NP_001002340.1	claudin-7-A	Danio rerio	-11.5215	0.0127553
NP_001073171.1	tyrosyl-DNA phosphodiesterase 2	Danio rerio	-11.5215	0.0127553
NP_998562.1	6-phosphofructo-2-kinase/fructose-2,6-biphosphatase 3	Danio rerio	-11.5373	0
NP_001243322.1	low-density lipoprotein receptor-related protein 8 precursor	Danio rerio	-11.6268	3.42215e-07
XP_002663487.2	PREDICTED: ankyrin repeat domain-containing protein 57	Danio rerio	-12.049	0.0303746
NP_956401.1	DNA damage-inducible transcript 4 protein	Danio rerio	-12.0795	4.32476e-12
XP_003199913.1	PREDICTED: transmembrane emp24 domain-containing protein 11-like	Danio rerio	-12.1462	0.0171345
NP_956244.1	suppressor of cytokine signaling 3a	Danio rerio	-12.2124	0
XP_003992662.1	PREDICTED: hephaestin-like protein 1	Felis catus	-12.2676	0.00560926
NP_001020344.1	carboxyl ester lipase, like precursor	Danio rerio	-12.287	0
NP_001093209.1	acyl-CoA synthetase long-chain family member 4, like	Danio rerio	-12.396	0
NP_001003552.1	solute carrier family 16 (monocarboxylic acid transporters), member 9	Danio rerio	-12.4377	0.00178737
NP_001161936.1	tumor necrosis factor ligand superfamily member 13	Danio rerio	-12.632	3.92216e-05
NP_571483.1	vascular endothelial growth factor A-A isoform 1 precursor	Danio rerio	-12.632	0.0460857
NP_001122048.1	leptin precursor	Danio rerio	-12.9559	0
NP_001074151.1	leucine-rich repeat-containing protein 15 precursor	Danio rerio	-13.0207	0.023067
XP_002660612.1	PREDICTED: SERTA domain-containing protein 2	Danio rerio	-13.0805	0.000238399
XP_003199953.1	replication factor C subunit 5	Danio rerio	-13.3113	0.0398716
NP_001153492.1	calcium-binding mitochondrial carrier protein SCaMC-2-B	Danio rerio	-13.3983	0.000351766
NP_001014828.1	prostaglandin E synthase	Danio rerio	-13.7252	2.68444e-05
XP_001339993.2	PREDICTED: interferon-induced protein 44-like	Danio rerio	-13.7519	6.66134e-16
XP_001341326.3	PREDICTED: ubiquitin-like modifier-activating enzyme 1-like	Danio rerio	-13.8054	1.73195e-14
NP_001091654.1	A-kinase anchor protein 12	Danio rerio	-14.0356	0.00141147
NP_001018529.1	cytosolic beta-glucosidase	Danio rerio	-14.0943	0.0332953
NP_001002343.1	guanylate binding protein 1	Danio rerio	-14.1375	0
NP_958458.1	fragile X mental retardation syndrome-related protein 1	Danio rerio	-14.1867	0.0166226
XP_002661386.1	PREDICTED: nicotinamide phosphoribosyltransferase-like	Danio rerio	-14.2515	5.19558e-06
NP_001159702.1	WNT1 inducible signaling pathway protein 1a precursor	Danio rerio	-14.2683	0.00862764
NP_955899.2	trypsinogen precursor	Danio rerio	-14.5177	0
NP_001123607.1	adrenomedullin 2a precursor	Danio rerio	-14.9768	6.08402e-14
NP_001018318.1	carboxypeptidase A1 (pancreatic) precursor	Danio rerio	-16.0421	0
NP_001018333.1	caspase-6	Danio rerio	-16.2096	1.37668e-14
NP_001002595.2	egl nine homolog 1	Danio rerio	-16.38	0.00200743
XP_003200135.1	ST3 beta-galactoside alpha-2,3-sialyltransferase 5, like	Danio rerio	-16.7044	0.0411765
XP_683729.3	PREDICTED: protein FAM13A isoform 1	Danio rerio	-16.8427	0.0397907
NP_955913.1	cysteine/serine-rich nuclear protein 1	Danio rerio	-17.0394	2.54561e-10
NP_991254.1	growth arrest and DNA damage-inducible protein GADD45 gamma	Danio rerio	-17.1261	0.000697644
CCD11006.1	chemokine CXCL-F5	Oncorhynchus mykiss	-17.6293	0.00125556
NP_001188418.1	EF-hand domain-containing family member B	Danio rerio	-17.7484	0.0145455
NP_001165872.1	plasminogen activator, urokinase a precursor	Danio rerio	-17.7555	4.88864e-05
XP_002662574.1	PREDICTED: solute carrier family 2, facilitated glucose transporter member 1	Danio rerio	-18.6241	4.44089e-16
XP_003444689.1	PREDICTED: protocadherin-10-like	Oreochromis niloticus	-19.6768	0.00933597
NP_001017559.1	MORN repeat-containing protein 4	Danio rerio	-20.0817	0.0227379
NP_956165.1	S-adenosylmethionine synthase isoform type-1	Danio rerio	-20.7073	0
NP_001070802.1	hepatic leukemia factor	Danio rerio	-20.7295	5.87203e-05
NP_956372.1	Cbp/p300-interacting transactivator, with Glu/Asp-rich carboxy-terminal domain, 4b	Danio rerio	-21.0534	0.0192629
NP_001073523.1	zinc finger protein 395a	Danio rerio	-21.9603	0.001968
NP_998655.1	tubulin, beta 2B	Danio rerio	-22.349	0.00021664
NP_001129726.1	chemokine (C-C motif) ligand 20-like	Danio rerio	-22.349	0.0154604
NP_001015041.1	connective tissue growth factor precursor	Danio rerio	-22.7023	2.89523e-06
NP_001120988.1	heme oxygenase 1	Danio rerio	-23.48	0
NP_998721.2	transcription factor jun-B	Danio rerio	-23.6298	1.31128e-11
NP_001108031.1	plasminogen activator inhibitor 1 precursor	Danio rerio	-23.8065	4.61175e-06
NP_001018629.1	interferon, gamma 1-1 precursor	Danio rerio	-23.8065	0.0404631
XP_003457928.1	PREDICTED: nuclear factor 7, ovary-like	Oreochromis niloticus	-23.8065	0.0404631
NP_998439.1	claudin 5 precursor	Danio rerio	-24.6163	0.0105535
NP_997783.1	chymotrypsin B1 precursor	Danio rerio	-25.1161	0
NP_001002190.1	response gene to complement 32 protein	Danio rerio	-25.2641	0.00946876
XP_689109.3	PREDICTED: lymphatic vessel endothelial hyaluronic acid receptor 1	Danio rerio	-25.2641	0.0341311
XP_002665479.1	PREDICTED: tumor necrosis factor receptor superfamily member 11B	Danio rerio	-25.4029	1.88367e-08
NP_998105.2	ligand of numb-protein X 2b	Danio rerio	-28.1886	0.0245193
NP_001116443.1	myxovirus (influenza virus) resistance G	Danio rerio	-28.2156	0
XP_001923114.3	PREDICTED: tumor necrosis factor receptor superfamily member 5-like	Danio rerio	-29.6653	1.45288e-11
XP_003197671.1	PREDICTED: poliovirus receptor-related protein 3-like	Danio rerio	-29.7986	0.00446075
XP_001342072.1	PREDICTED: RIKEN cDNA 9130211I03-like isoform 1	Danio rerio	-30.4464	0.00400929
XP_003201233.1	PREDICTED: protein FAM110A isoform 3	Danio rerio	-30.8166	9.66062e-06
AAP49829.1	interferon-inducible protein Gig2	Carassius auratus	-30.8513	7.23865e-14
CBN81178.1	Pol polyprotein	Dicentrarchus labrax	-31.0942	8.72979e-06
NP_001035079.1	DNA-binding protein inhibitor ID-4	Danio rerio	-34.9748	0.0113519
NP_001155024.1	fos-related antigen 1	Danio rerio	-42.7546	0.00474433
NP_001029093.1	glucosamine--fructose-6-phosphate aminotransferase isomerizing 2	Danio rerio	-44.6979	0.0408759
NP_705943.1	prostaglandin-endoperoxide synthase 2 precursor	Danio rerio	-52.1476	5.44871e-08
NP_001038207.1	immune-related, lectin-like receptor 3 isoform b	Danio rerio	-52.2011	0.0264926
NP_001107915.1	bloodthirsty-related gene family, member 18	Danio rerio	-53.4432	0.00147573
CAD60788.1	novel protein similar to DNA polymerases	Danio rerio	-56.3583	0.0207763
NP_001104630.1	prostacyclin synthase	Danio rerio	-57.33	3.07308e-06
CAG14936.1	interleukin-11	Cyprinus carpio	-61.2167	2.88439e-05
NP_997873.1	monocarboxylate transporter 4	Danio rerio	-62.9359	0
NP_001243120.1	nuclear receptor subfamily 0 group B member 2	Danio rerio	-65.7734	0.0122162
NP_878294.1	metalloproteinase inhibitor 2 precursor	Danio rerio	-73.3629	0.000174372
NP_001076375.2	chemokine CCL-C5a precursor	Danio rerio	-84.3496	0
ABA54956.1	CC chemokine SCYA109	Ictalurus punctatus	-111.016	4.859e-11
NP_998115.1	parathyroid hormone 1a	Danio rerio	-193.367	0
