# Supplementary material for: Bulk segregant RNA-seq reveals expression and positional candidate genes and allele-specific expression for disease resistance against enteric septicemia of catfish
Source: BMC Genomics. 2013 Dec 30;14:929. doi: 10.1186/1471-2164-14-929 (PMC3890627; doi:10.1186/1471-2164-14-929)
Supplement: Additional file 2: Table S2 — Genes containing significant SNPs. [file 1471-2164-14-929-S2.xlsx]

## Sheet: sheet1
Description	Accession Version	SNP_count	Most sinificant FRD adjusted p-value
immunoglobulin light chain [Ictalurus punctatus]	AAA16654.1	26	2.03e-11
immunoglobulin light chain F class, partial [Ictalurus punctatus]	AAA82594.1	2	0.001925
immunoglobulin light chain F class [Ictalurus punctatus]	AAA82596.1	3	8.47e-42
MHC class II beta chain [Ictalurus punctatus]	AAB67871.1	1	1.23e-10
MHC class I alpha chain, partial [Ictalurus punctatus]	AAD08647.1	6	7.37e-15
MHC class II antigen [Ictalurus punctatus]	AAD39872.1	3	4.03e-17
AF305694_1 latent nuclear antigen [Human herpesvirus 8]	AAG27458.1	1	0.000371046
LOC402861 protein, partial [Danio rerio]	AAH57524.1	8	1.23e-05
Zgc:56585 protein [Danio rerio]	AAH66622.1	20	8.93e-15
Sb:cb283 protein, partial [Danio rerio]	AAH67619.1	13	1.87e-09
Zgc:110339 [Danio rerio]	AAH71456.2	2	1.16e-07
Zgc:110046 protein, partial [Danio rerio]	AAH76143.1	1	0.0465465
Zgc:122989 [Danio rerio]	AAI08065.1	1	0.0233904
Zgc:123285 [Danio rerio]	AAI09445.1	35	4.52e-14
LOC779549 protein [Xenopus (Silurana) tropicalis]	AAI22917.1	2	0.00189323
LOC569167 protein [Danio rerio]	AAI52592.1	1	0.0111491
Zgc:162613 protein [Danio rerio]	AAI53381.1	3	1.17e-05
Zgc:162212 protein [Danio rerio]	AAI53982.1	1	7.89e-05
Si:ch211-215a10.4 protein [Danio rerio]	AAI54248.1	1	0.0283861
LOC553490 protein [Danio rerio]	AAI54342.1	1	0.0306318
LOC796833 protein [Danio rerio]	AAI55670.1	3	5.9e-05
Si:dkey-10p5.7 [Danio rerio]	AAI55834.1	9	1.51e-08
Zgc:175127 protein [Danio rerio]	AAI61666.1	1	0.00797505
AF162859_1 adsorption protein pIII [Xanthomonas phage phiXo]	AAK82653.1	1	0.00546335
muscle-specific heat shock protein Hsc70-1 [Cyprinus carpio]	AAM81602.1	2	0.0262441
reverse transcriptase-like protein [Paralichthys olivaceus]	AAN15747.1	1	0.0458896
interleukin-8 variant 3 [Ictalurus punctatus]	AAN41455.1	14	1.1e-79
similar to GenBank Accession Number AB073376 non-LTR retrotransposable element partially supported by GENSCAN in Oryzias latipes [Schistosoma japonicum]	AAP06232.1	1	0.0133985
transposase [Rana pipiens]	AAP49009.1	52	1.14e-28
interferon-inducible protein Gig2 [Carassius auratus]	AAP49829.1	6	0.000131331
heterogeneous nuclear ribonucleoprotein [Danio rerio]	AAQ97793.1	6	2.12e-22
TRAF2 binding protein [Ctenopharyngodon idella]	AAS58449.1	7	1.33e-11
perforin [Ctenopharyngodon idella]	AAS89353.1	5	6.72e-05
unknown [Sparus aurata]	AAT45247.1	8	1.35e-91
CC chemokine SCYA106 [Ictalurus furcatus]	AAT52140.1	5	0.000333473
CC chemokine SCYA107 [Ictalurus furcatus]	AAT52141.1	9	5.63e-18
CC chemokine SCYA108 [Ictalurus furcatus]	AAT52142.1	7	1.82e-39
SJCHGC09533 protein [Schistosoma japonicum]	AAX25877.2	18	2.05e-49
SJCHGC03012 protein [Schistosoma japonicum]	AAX30323.2	16	3.58e-15
SJCHGC03036 protein [Schistosoma japonicum]	AAX30342.1	10	0.000291682
endonuclease reverse transcriptase [Bos taurus]	AAY53484.1	1	0.0281289
CC chemokine SCYA101 [Ictalurus punctatus]	ABA54949.1	16	1.38e-05
CC chemokine SCYA119 [Ictalurus punctatus]	ABA54966.1	1	0.0211897
hypothetical protein [Ictalurus punctatus]	ABC94484.1	21	4.68e-138
hypothetical protein [Ictalurus punctatus]	ABD38649.1	3	0.0227373
hypothetical protein [Ictalurus punctatus]	ABD65499.1	3	6.89e-06
adrenodoxin-like [Ictalurus punctatus]	ABD83905.1	15	8.51e-20
disulfide isomerase-like [Ictalurus punctatus]	ABD83915.1	13	7.83e-11
hypothetical protein [Ictalurus punctatus]	ABD85493.1	8	1.87e-06
leukocyte immune-type receptor TS32.17 L1.2b, partial [Ictalurus punctatus]	ABI16052.1	2	0.0047727
pol-like protein [Biomphalaria glabrata]	ABN58714.1	1	0.0409056
vacuolar protein sorting 52 [Salmo salar]	ABQ59678.1	2	0.00183219
hypothetical protein [Salmo salar]	ACH85300.1	1	0.00226
apolipoprotein C-I [Hemibarbus mylodon]	ACI15894.1	4	5.57e-59
Serotransferrin-1 precursor [Salmo salar]	ACI33444.1	3	1.4e-65
C19orf12 homolog [Salmo salar]	ACI66294.1	2	0.000217749
Nuclear protein 1 [Salmo salar]	ACI66304.1	6	4.58e-37
Immunoglobulin superfamily member 6 precursor [Salmo salar]	ACI67485.1	10	2.81e-06
UPF0414 transmembrane protein C20orf30 homolog [Salmo salar]	ACI67503.1	6	2.31e-05
NADH dehydrogenase flavoprotein 3, mitochondrial precursor [Salmo salar]	ACI67693.1	1	0.0245348
39S ribosomal protein L52, mitochondrial precursor [Salmo salar]	ACI67749.1	3	0.000425418
15.5 kDa protein [Salmo salar]	ACI68006.1	1	1.79e-09
NADH dehydrogenase 1 subunit C1, mitochondrial precursor [Salmo salar]	ACI68661.1	7	1.09e-100
methyltransferase Mb3374 [Salmo salar]	ACI69997.1	1	6.01e-12
SLAM family member 8 precursor [Salmo salar]	ACI70099.1	1	0.00568029
Tetraspanin-1 [Salmo salar]	ACM08269.1	2	0.00529507
DNA polymerase epsilon subunit 4 [Salmo salar]	ACM08796.1	1	0.0153106
Transposable element Tc1 transposase [Salmo salar]	ACM09793.1	21	4.73e-07
Transposable element Tcb2 transposase [Salmo salar]	ACN10787.1	3	0.0118952
Coagulation factor XI precursor [Osmerus mordax]	ACO10049.1	13	3.43e-06
C10orf57 [Esox lucius]	ACO14215.1	20	6.51e-11
HERV-H LTR-associating protein 2 precursor [Esox lucius]	ACO14339.1	7	1.36e-44
unknown [Hypophthalmichthys nobilis]	ACO51128.1	1	0.00157591
C1orf131 homolog [Anoplopoma fimbria]	ACQ58226.1	4	1.08e-05
Serum amyloid P-component precursor [Anoplopoma fimbria]	ACQ58309.1	4	6.48e-28
C12orf62 homolog [Anoplopoma fimbria]	ACQ58579.1	3	1.42e-09
THAP domain-containing protein 4 [Anoplopoma fimbria]	ACQ59049.1	1	0.00328988
C-type lectin [Ctenopharyngodon idella]	ACS16044.1	18	1.77e-196
VHSV-induced protein [Salmo salar]	ACX35602.1	44	5.04e-109
ORF73 [Human herpesvirus 8]	ACY00477.1	1	0.00159905
heat shock cognate 70 [Pelophylax lessonae]	ACY69995.1	6	8.02e-12
14 kDa apolipoprotein [Hypophthalmichthys molitrix]	ADF97628.1	6	1.16e-258
endonuclease-reverse transcriptase [Bombyx mori]	ADI61824.1	4	0.00536209
hyopthetical protein [Oncorhynchus mykiss]	ADN37680.1	5	0.00162109
uncharacterized protein c17orf89-like protein [Ictalurus furcatus]	ADO27781.1	4	0.00016596
uncharacterized protein c5orf4-like protein [Ictalurus furcatus]	ADO27901.1	19	1.58e-13
uncharacterized protein c16orf68 [Ictalurus furcatus]	ADO27917.1	1	0.000412991
apoptosis regulator bax [Ictalurus furcatus]	ADO28123.1	4	2.74e-05
microsomal glutathione S-transferase 1 [Ictalurus furcatus]	ADO28130.1	26	1.62e-45
fam49b [Ictalurus furcatus]	ADO28163.1	14	4.09e-14
mid1-interacting protein 1a [Ictalurus furcatus]	ADO28176.1	33	6.85e-103
mitochondrial cytochrome c oxidase subunit 5b [Ictalurus furcatus]	ADO28197.1	9	6.83e-99
glyoxal reductase [Ictalurus furcatus]	ADO28274.1	10	2.55e-07
transmembrane protein 120a [Ictalurus furcatus]	ADO28382.1	17	3.62e-19
myosin regulatory light polypeptide 9 [Ictalurus furcatus]	ADO28411.1	2	3.99e-06
lily-type lectin-2 [Oplegnathus fasciatus]	ADV35592.1	1	8e-05
UBE2L3/KRAS fusion protein [Homo sapiens]	AEA35014.1	2	0.0377514
serine proteinase 6 [Crotalus adamanteus]	AEJ32000.1	1	0.00450597
T cell receptor alpha [Ictalurus punctatus]	AEM44666.1	3	2.44e-14
TC1-like transposase [Cyprinus carpio]	AET85182.1	9	0.000285893
immunoglobulin light chain variable region [Hemibagrus macropterus]	AFC88124.1	5	1.8e-10
oxidation resistance protein 2 variant A, partial [Danio rerio]	AFK08733.1	7	2.49e-23
hypothetical protein, partial [Callorhinchus milii]	AFM86947.1	3	5.67e-06
retinoic acid-inducible protein I [Ictalurus punctatus]	AFS34609.1	7	5.4e-11
short chain alpha neurotoxin A1 [Micrurus laticollaris]	AFU76492.1	1	0.0110869
unnamed protein product [Mus musculus]	BAE33391.1	3	4.34e-08
ORF2-encoded protein [Danio rerio]	BAE46429.1	3	0.000349586
reverse transcriptase [Danio rerio]	BAE46430.1	14	8.06e-09
Tc1-like transporase [Oncorhynchus mykiss]	BAF37936.1	2	0.00901117
skin mucus lectin [Platycephalus indicus]	BAI49518.1	10	4.72e-14
transposase (putative) [Drosophila hydei]	CAA82359.1	5	2.28e-05
MHC class I antigen [Labeobarbus intermedius]	CAD12383.1	4	8.62e-07
novel protein similar to DNA polymerases [Danio rerio]	CAD60788.1	5	0.00820693
novel protein similar to human telomerase-associated protein 1 (TEP1) [Danio rerio]	CAE17634.2	5	4e-18
unnamed protein product [Tetraodon nigroviridis]	CAF90645.1	1	0.0498973
unnamed protein product [Tetraodon nigroviridis]	CAG07114.1	7	0.000203715
novel protein (zgc:56216)	CAK04116.1	9	5.18e-15
COP9 constitutive photomorphogenic homolog subunit 7A [Danio rerio]	CAK04179.1	2	4.89e-07
novel protein [Danio rerio]	CAK05005.1	2	0.0210996
novel protein (zgc:101016)	CAM56646.1	8	7.93e-05
minos transposase [Drosophila hydei]	CAP09075.1	2	1.47e-63
novel protein similar to vertebrate RAB33B, member RAS oncogene	CAP19417.1	1	2.66e-05
novel protein	CAQ13692.1	3	0.00204935
novel protein, partial [Danio rerio]	CAX12918.1	2	0.0156195
novel protein similar to vertebrate solute carrier family 23	CAX14411.1	1	0.040898
Uncharacterized protein [Dicentrarchus labrax]	CBN80638.1	46	3.68e-16
Retinol dehydrogenase 11 (All-trans/9-cis/11-cis) [Dicentrarchus labrax]	CBN81124.1	16	4.26e-77
Rac GTPase-activating protein 1 [Dicentrarchus labrax]	CBN81155.1	4	1.43e-06
Transposable element Tcb1 transposase [Dicentrarchus labrax]	CBN81309.1	19	2.37e-08
Putative transposase [Dicentrarchus labrax]	CBN81810.1	9	1.17e-06
Uncharacterized protein [Dicentrarchus labrax]	CBN81934.1	6	2.94e-12
Uncharacterized protein [Dicentrarchus labrax]	CBN82138.1	3	2.14e-11
transposase putative [Albugo laibachii Nc14]	CCA18549.1	3	0.00369672
hypothetical protein TcasGA2_TC008498 [Tribolium castaneum]	EFA02765.1	1	0.00104309
hypothetical protein TcasGA2_TC004258 [Tribolium castaneum]	EFA13499.1	3	2.16e-41
hypothetical protein PANDA_010019 [Ailuropoda melanoleuca]	EFB27381.1	7	0.00286756
Pyrin [Heterocephalus glaber]	EHB03141.1	1	0.0298726
hypothetical protein EGM_01567, partial [Macaca fascicularis]	EHH50699.1	1	3.97e-08
hypothetical protein RO3G_09419 [Rhizopus delemar RA 99-880]	EIE84709.1	4	3.06e-05
hypothetical protein RO3G_12666 [Rhizopus delemar RA 99-880]	EIE87955.1	6	1.89e-09
hypothetical protein RO3G_15579 [Rhizopus delemar RA 99-880]	EIE90868.1	2	0.00442332
hypothetical protein CAPTEDRAFT_150647 [Capitella teleta]	ELU13681.1	6	4.99e-06
CATIN_DANRE RecName: Full=Cactin; Short=zCactin	F1Q8W0.1	7	0.000101927
VSPCR_CROAD RecName: Full=Thrombin-like enzyme crotalase; Short=SVTLE; AltName: Full=Fibrinogen-clotting enzyme; AltName: Full=Snake venom serine protease 2; Short=SVSP; Flags: Precursor	F8S114.1	2	0.000301579
hypothetical 18K protein - goldfish mitochondrion	JC1348	1	0.0123657
actin-related protein 8 [Danio rerio]	NP_001001400.1	2	5.97e-05
mitochondrial inner membrane protein [Danio rerio]	NP_001001401.1	2	5.69e-08
probable cation-transporting ATPase 13A1 [Danio rerio]	NP_001001403.2	3	0.00325867
meiotic recombination 11 homolog A [Danio rerio]	NP_001001407.1	1	0.0286639
actin, alpha, cardiac muscle 1a [Danio rerio]	NP_001001409.2	2	3.01e-20
cytochrome b-c1 complex subunit 2, mitochondrial [Danio rerio]	NP_001001589.1	19	3.32e-29
60S ribosomal protein L3 [Danio rerio]	NP_001001590.1	11	5.49e-45
60S ribosomal protein L23a [Danio rerio]	NP_001001593.1	4	1e-135
capping protein (actin filament), gelsolin-like [Danio rerio]	NP_001001594.1	1	0.0172699
mitochondrial import receptor subunit TOM22 homolog [Danio rerio]	NP_001001724.1	10	2.82e-10
tafazzin [Danio rerio]	NP_001001814.1	5	4.01e-06
insulin-like growth factor 2b precursor [Danio rerio]	NP_001001815.1	5	1.83e-13
galactoside-binding soluble lectin 9 [Danio rerio]	NP_001001817.1	3	1.09e-11
40S ribosomal protein S15 [Danio rerio]	NP_001001819.1	2	4.31e-30
tudor domain-containing protein 3 [Danio rerio]	NP_001001823.1	6	4.66e-07
RING finger protein 114 [Danio rerio]	NP_001001828.2	5	3.71e-05
transcription factor p65 [Danio rerio]	NP_001001839.2	1	0.00557873
nuclear factor NF-kappa-B p100 subunit [Danio rerio]	NP_001001840.2	19	5.65e-09
ubiquitin carboxyl-terminal hydrolase 25 [Danio rerio]	NP_001001886.1	11	2.44e-08
coatomer subunit beta' [Danio rerio]	NP_001001940.1	38	2.02e-18
coatomer subunit alpha [Danio rerio]	NP_001001941.2	51	2.55e-24
SPARC precursor [Danio rerio]	NP_001001942.1	3	7.37e-06
alcohol dehydrogenase 8a [Danio rerio]	NP_001001946.3	17	5.25e-26
nucleoporin 54 [Danio rerio]	NP_001001948.1	8	4.67e-05
granulin-a precursor [Danio rerio]	NP_001001949.2	36	7.76e-16
coatomer subunit beta [Danio rerio]	NP_001002013.1	20	5.4e-12
hepatoma-derived growth factor-related protein 2 [Danio rerio]	NP_001002037.2	3	0.00604853
annexin A6 [Danio rerio]	NP_001002038.1	22	1.42e-10
protein KRI1 homolog [Danio rerio]	NP_001002041.1	2	0.00104245
myb-binding protein 1A-like protein [Danio rerio]	NP_001002042.1	18	7.64e-11
steroid receptor RNA activator 1 [Danio rerio]	NP_001002047.1	14	8.09e-05
protein CWC15 homolog [Danio rerio]	NP_001002050.1	5	8.45e-07
39S ribosomal protein L23, mitochondrial [Danio rerio]	NP_001002052.1	9	0.000117119
COP9 signalosome complex subunit 2 [Danio rerio]	NP_001002055.1	13	9.49e-07
SUMO-activating enzyme subunit 1 [Danio rerio]	NP_001002058.1	1	0.000433281
ras-related C3 botulinum toxin substrate 2 [Danio rerio]	NP_001002061.1	12	3.41e-20
glycogenin 1b [Danio rerio]	NP_001002062.1	15	7.59e-41
26S protease regulatory subunit 6A [Danio rerio]	NP_001002064.1	6	0.00188898
pre-mRNA branch site protein p14 [Danio rerio]	NP_001002067.1	11	1.03e-25
proliferation-associated 2G4, a [Danio rerio]	NP_001002070.1	2	1.29e-10
NAD-dependent deacetylase sirtuin-6 [Danio rerio]	NP_001002071.1	1	0.0446584
ubiquitin-conjugating enzyme E2 L3 [Danio rerio]	NP_001002072.1	6	4.91e-10
vesicle-associated membrane protein 3 [Danio rerio]	NP_001002073.1	4	0.000965641
40S ribosomal protein S13 [Danio rerio]	NP_001002079.1	3	1.11e-150
translocon-associated protein subunit delta precursor [Danio rerio]	NP_001002082.1	7	1.29e-42
uncharacterized protein LOC100000855 [Danio rerio]	NP_001002083.1	7	0.000312693
ADP-sugar pyrophosphatase [Danio rerio]	NP_001002086.1	4	8.59e-10
ring finger protein 14 [Danio rerio]	NP_001002087.1	17	6.2e-09
transmembrane protein 19 [Danio rerio]	NP_001002098.1	10	1.04e-09
cysteine protease ATG4C [Danio rerio]	NP_001002103.1	2	0.000391676
CDK5 regulatory subunit-associated protein 3 [Danio rerio]	NP_001002105.1	24	1.07e-14
INO80 complex subunit C-like [Danio rerio]	NP_001002108.2	1	0.00262974
thioredoxin-related transmembrane protein 2-B precursor [Danio rerio]	NP_001002113.1	3	0.000566542
ELL-associated factor 1 [Danio rerio]	NP_001002115.1	11	8.9e-05
LUC7-like [Danio rerio]	NP_001002116.1	1	0.0105758
tropomyosin beta chain [Danio rerio]	NP_001002119.1	1	0.0462686
mannose-P-dolichol utilization defect 1 protein [Danio rerio]	NP_001002130.1	27	1.56e-07
26S proteasome non-ATPase regulatory subunit 8 [Danio rerio]	NP_001002131.1	21	1.24e-24
60S ribosomal protein L11 [Danio rerio]	NP_001002139.1	1	0.0119287
D-dopachrome decarboxylase [Danio rerio]	NP_001002147.1	8	7.94e-22
caveolin-2 [Danio rerio]	NP_001002150.1	1	0.000188992
AP-3 complex subunit mu-2 [Danio rerio]	NP_001002154.1	1	0.0314546
60S ribosomal protein L21 [Danio rerio]	NP_001002155.1	2	5.99e-46
isocitrate dehydrogenase [NAD] subunit beta, mitochondrial [Danio rerio]	NP_001002157.1	4	1.3e-06
reticulocalbin-3 precursor [Danio rerio]	NP_001002158.1	8	1.22e-11
tRNA-nucleotidyltransferase 1, mitochondrial [Danio rerio]	NP_001002159.1	18	9.55e-07
ribosome production factor 1 isoform 1 [Danio rerio]	NP_001002160.2	3	0.000784866
ELL-associated factor 2 [Danio rerio]	NP_001002162.1	4	1.15e-17
lysine-specific demethylase 5B-B [Danio rerio]	NP_001002166.1	10	4.87e-07
ranBP-type and C3HC4-type zinc finger-containing protein 1 [Danio rerio]	NP_001002168.1	1	0.0230254
spermidine/spermine N1-acetyltransferase [Danio rerio]	NP_001002169.1	12	7.53e-21
microtubule-associated protein, RP/EB family, member 3b [Danio rerio]	NP_001002170.1	12	7.8e-13
histone deacetylase 11 [Danio rerio]	NP_001002171.1	2	0.0034766
beta-1-syntrophin [Danio rerio]	NP_001002175.1	13	6.81e-10
threonine aldolase 1 [Danio rerio]	NP_001002176.1	3	0.000271191
alpha-1,3-mannosyl-glycoprotein 4-beta-N-acetylglucosaminyltransferase B [Danio rerio]	NP_001002180.1	8	4.2e-08
bifunctional methylenetetrahydrofolate dehydrogenase/cyclohydrolase, mitochondrial [Danio rerio]	NP_001002181.1	5	0.00726914
solute carrier family 52, riboflavin transporter, member 3-B [Danio rerio]	NP_001002182.1	3	4.75e-06
CDC42 effector protein (Rho GTPase binding) 4a [Danio rerio]	NP_001002183.1	18	5.56e-09
lipopolysaccharide-induced tumor necrosis factor-alpha factor homolog [Danio rerio]	NP_001002184.1	4	0.000161875
tetraspanin-9 [Danio rerio]	NP_001002186.1	5	4.01e-14
pre-mRNA-splicing factor 18 [Danio rerio]	NP_001002204.1	1	0.0435625
3-ketoacyl-CoA thiolase B, peroxisomal [Danio rerio]	NP_001002207.1	26	2.28e-38
phosphatidate phosphatase PPAPDC1B [Danio rerio]	NP_001002211.1	1	0.000291605
carboxypeptidase A4 precursor [Danio rerio]	NP_001002217.1	3	0.000254073
dynactin subunit 3 [Danio rerio]	NP_001002220.1	1	2.54e-08
protein AAR2 homolog [Danio rerio]	NP_001002221.1	8	2.29e-11
sorting nexin-7 [Danio rerio]	NP_001002229.1	1	0.0316881
guanine nucleotide-binding protein-like 3 [Danio rerio]	NP_001002297.1	15	2.14e-07
ATPase asna1 [Danio rerio]	NP_001002298.1	2	0.0031555
28S ribosomal protein S33, mitochondrial [Danio rerio]	NP_001002306.1	5	2.73e-08
protein LTV1 homolog [Danio rerio]	NP_001002316.1	7	1.28e-05
MLN64 N-terminal domain homolog [Danio rerio]	NP_001002320.1	13	1.83e-06
zinc transporter 5 [Danio rerio]	NP_001002322.1	12	6.47e-05
retinol dehydrogenase 12 [Danio rerio]	NP_001002325.1	21	8.96e-19
suppression of tumorigenicity 5 protein [Danio rerio]	NP_001002327.1	14	4.67e-11
ubiquitin-conjugating enzyme E2 Z [Danio rerio]	NP_001002330.2	4	0.00124207
alanine-glyoxylate aminotransferase a [Danio rerio]	NP_001002331.1	10	4.72e-34
uricase [Danio rerio]	NP_001002332.1	2	0.0219627
syntaxin 5 [Danio rerio]	NP_001002333.1	2	6.51e-07
tetraspanin 13a [Danio rerio]	NP_001002334.1	18	3.48e-25
patatin-like phospholipase domain-containing protein 2 [Danio rerio]	NP_001002338.1	5	0.00586126
claudin-7-A [Danio rerio]	NP_001002340.1	1	2.53e-05
nuclear prelamin A recognition factor [Danio rerio]	NP_001002342.1	1	0.00785985
guanylate binding protein 1 [Danio rerio]	NP_001002343.1	44	1.7e-22
voltage-gated hydrogen channel 1 [Danio rerio]	NP_001002346.1	16	7.13e-07
dnaJ homolog subfamily B member 6 [Danio rerio]	NP_001002353.1	7	2.32e-08
3'(2'),5'-bisphosphate nucleotidase 1 [Danio rerio]	NP_001002354.1	10	7.48e-06
thimet oligopeptidase [Danio rerio]	NP_001002355.1	14	3.41e-08
nogo-B receptor precursor [Danio rerio]	NP_001002356.1	2	1.23e-05
saccharopine dehydrogenase a [Danio rerio]	NP_001002359.1	5	1.82e-45
solute carrier family 25 member 40 [Danio rerio]	NP_001002360.1	3	0.00247
tight junction protein 2b [Danio rerio]	NP_001002366.1	12	8.63e-09
aflatoxin B1 aldehyde reductase member 2 [Danio rerio]	NP_001002369.1	12	5.4e-05
TSR3, 20S rRNA accumulation, homolog [Danio rerio]	NP_001002370.1	9	4.24e-11
transmembrane 4 L6 family member 5 [Danio rerio]	NP_001002372.1	3	0.00755024
methylmalonate-semialdehyde dehydrogenase [acylating], mitochondrial [Danio rerio]	NP_001002374.1	6	1.18e-19
negative elongation factor E [Danio rerio]	NP_001002375.1	1	0.000963606
protein phosphatase 1, regulatory (inhibitor) subunit 3Ca [Danio rerio]	NP_001002376.1	19	2.11e-08
ferritin heavy chain [Danio rerio]	NP_001002378.1	12	1.93e-82
ectonucleoside triphosphate diphosphohydrolase-like [Danio rerio]	NP_001002379.2	5	4.21e-05
RNA-binding protein 34 [Danio rerio]	NP_001002382.1	9	1.37e-20
lysine--tRNA ligase [Danio rerio]	NP_001002386.1	17	1.86e-17
lymphokine-activated killer T-cell-originated protein kinase homolog [Danio rerio]	NP_001002387.1	1	0.0252904
probable proline dehydrogenase 2 [Danio rerio]	NP_001002391.1	39	9.34e-14
B9 domain-containing protein 2 [Danio rerio]	NP_001002394.1	1	0.00411943
guanine nucleotide-binding protein G(I)/G(S)/G(O) subunit gamma-7 [Danio rerio]	NP_001002397.1	14	7.97e-08
probable 39S ribosomal protein L24, mitochondrial precursor [Danio rerio]	NP_001002401.1	6	3.98e-07
tumor suppressor candidate 2b [Danio rerio]	NP_001002402.1	2	0.000887502
OTU domain, ubiquitin aldehyde binding 1a [Danio rerio]	NP_001002411.1	2	0.026991
28S ribosomal protein S26, mitochondrial [Danio rerio]	NP_001002418.1	1	0.00586774
COMM domain-containing protein 2 [Danio rerio]	NP_001002421.1	1	0.0230788
alpha- and gamma-adaptin-binding protein p34 [Danio rerio]	NP_001002423.1	3	6.42e-06
dnaJ homolog subfamily C member 9 [Danio rerio]	NP_001002433.1	2	0.0335315
hepatitis A virus cellular receptor 1 homolog precursor [Danio rerio]	NP_001002434.1	1	0.015998
polyglutamine-binding protein 1 [Danio rerio]	NP_001002435.1	13	5.66e-07
dpy-30-like protein [Danio rerio]	NP_001002438.2	15	1.11e-09
transcription elongation factor B polypeptide 1 [Danio rerio]	NP_001002440.2	7	2.12e-18
ras homolog gene family, member Ad [Danio rerio]	NP_001002445.1	7	1.05e-14
claudin 15-like b precursor [Danio rerio]	NP_001002446.2	5	7.28e-24
mitotic spindle-associated MMXD complex subunit MIP18 [Danio rerio]	NP_001002449.1	2	0.00227588
ubiquitin fusion degradation protein 1 homolog [Danio rerio]	NP_001002451.1	1	0.0345209
methylmalonic aciduria (cobalamin deficiency) cblD type, with homocystinuria [Danio rerio]	NP_001002453.1	12	1.02e-07
BRCA1-associated protein [Danio rerio]	NP_001002466.1	14	1.69e-08
peroxiredoxin-2 [Danio rerio]	NP_001002468.1	16	3.96e-30
surfeit gene 4, like [Danio rerio]	NP_001002470.1	6	4.02e-10
ADP-ribosylation factor-like protein 1 [Danio rerio]	NP_001002473.1	15	1.05e-06
splicing factor 3b, subunit 5 [Danio rerio]	NP_001002478.1	2	0.000267718
28S ribosomal protein S15, mitochondrial [Danio rerio]	NP_001002485.1	13	1.1e-12
60S ribosomal protein L35a [Danio rerio]	NP_001002487.1	16	1.84e-39
UBA-like domain-containing protein 1 [Danio rerio]	NP_001002488.1	12	1.84e-06
cytochrome b-c1 complex subunit 8 [Danio rerio]	NP_001002495.2	2	2.47e-31
holocytochrome c synthetase a [Danio rerio]	NP_001002498.1	3	0.000308687
Sec61 gamma subunit [Danio rerio]	NP_001002499.2	4	4.21e-39
otubain 1 [Danio rerio]	NP_001002500.2	2	0.0172883
RNA polymerase II transcriptional coactivator [Danio rerio]	NP_001002505.1	8	1.38e-14
transcription elongation factor SPT4 [Danio rerio]	NP_001002509.1	4	1.62e-06
neutral amino acid transporter A [Danio rerio]	NP_001002513.2	1	0.0102106
dual specificity protein phosphatase 22-A [Danio rerio]	NP_001002514.1	1	0.00563344
ADP-ribosylation-like factor 6 interacting protein 5 [Danio rerio]	NP_001002517.1	9	1.63e-06
signal peptidase complex catalytic subunit SEC11A [Danio rerio]	NP_001002521.1	4	2.2e-06
ribonuclease P protein subunit p38 [Danio rerio]	NP_001002525.2	1	0.0423995
V-type proton ATPase subunit F [Danio rerio]	NP_001002526.1	6	6.39e-30
protein transport protein Sec61 subunit beta [Danio rerio]	NP_001002527.1	2	2.77e-16
nucleolar protein 16 [Danio rerio]	NP_001002534.1	10	2.06e-10
RWD domain-containing protein 1 [Danio rerio]	NP_001002535.1	1	3.33e-07
uncharacterized protein LOC436809 [Danio rerio]	NP_001002536.1	2	1.91e-09
AP-3 complex subunit sigma-2 [Danio rerio]	NP_001002539.1	9	1.69e-08
proteasome subunit beta type-10 [Danio rerio]	NP_001002543.1	3	6.03e-06
vesicle-associated membrane protein-associated protein A [Danio rerio]	NP_001002546.1	28	3.81e-48
proteasome inhibitor PI31 subunit [Danio rerio]	NP_001002547.2	2	0.000146212
non-structural maintenance of chromosomes element 1 homolog [Danio rerio]	NP_001002551.1	4	0.00205506
ras-related protein Rab-11B [Danio rerio]	NP_001002555.1	2	0.00157982
solute carrier family 35, member F6 [Danio rerio]	NP_001002559.1	3	0.000651388
chloride intracellular channel protein 2 [Danio rerio]	NP_001002561.1	21	2.02e-08
phosphatidylinositol N-acetylglucosaminyltransferase subunit H [Danio rerio]	NP_001002565.1	4	1.61e-06
ras-related protein Rab-10 [Danio rerio]	NP_001002566.1	6	9.18e-05
probable thiopurine S-methyltransferase [Danio rerio]	NP_001002569.2	4	0.0010049
signal recognition particle receptor subunit beta [Danio rerio]	NP_001002572.1	4	1.44e-11
stress-associated endoplasmic reticulum protein 1 [Danio rerio]	NP_001002573.1	11	1.97e-70
bile acid receptor [Danio rerio]	NP_001002574.1	9	5e-06
transmembrane and coiled-coil domains 1 [Danio rerio]	NP_001002575.1	12	1.06e-08
succinyl-CoA ligase [GDP-forming] subunit alpha, mitochondrial [Danio rerio]	NP_001002577.2	11	5.24e-21
ankyrin repeat domain-containing protein 54 [Danio rerio]	NP_001002578.1	6	0.00484821
mitochondrial glycine cleavage system H protein [Danio rerio]	NP_001002579.1	6	1.2e-05
translocation protein SEC63 homolog [Danio rerio]	NP_001002588.1	3	3.55e-13
proteasome subunit alpha type-6 [Danio rerio]	NP_001002589.1	12	2.52e-06
epsilon-sarcoglycan precursor [Danio rerio]	NP_001002594.1	5	0.000164946
sulfotransferase 1C1 [Danio rerio]	NP_001002599.1	27	4.24e-36
ubiquitin-conjugating enzyme E2 R2 [Danio rerio]	NP_001002600.1	2	0.000194187
mortality factor 4-like protein 1 [Danio rerio]	NP_001002604.2	4	0.0105123
retrograde Golgi transport protein RGP1 homolog [Danio rerio]	NP_001002608.1	1	0.0468816
uncharacterized protein LOC436885 [Danio rerio]	NP_001002612.1	8	3.94e-11
protein pellino homolog 2 [Danio rerio]	NP_001002616.1	2	0.000102229
NAD(P)H-hydrate epimerase precursor [Danio rerio]	NP_001002618.1	12	1.14e-16
nucleoporin Nup37 [Danio rerio]	NP_001002619.1	1	0.0258972
glutathione S-transferase omega 1 [Danio rerio]	NP_001002621.1	4	2.65e-07
interferon regulatory factor 8 [Danio rerio]	NP_001002622.1	5	0.000249031
quinone oxidoreductase-like protein 1 [Danio rerio]	NP_001002633.1	1	2.87e-05
solute carrier family 17, member 9b [Danio rerio]	NP_001002635.1	5	1.25e-08
transmembrane protein 53 [Danio rerio]	NP_001002637.1	1	0.00263435
death effector domain-containing protein [Danio rerio]	NP_001002639.1	3	0.000509625
zgc:92030 [Danio rerio]	NP_001002645.2	31	1.85e-81
adenosine deaminase [Danio rerio]	NP_001002646.1	2	0.0029169
solute carrier family 38, member 5b [Danio rerio]	NP_001002648.1	30	1.71e-33
fibroblast growth factor receptor substrate 2b [Danio rerio]	NP_001002658.1	4	0.00304351
sestrin-1 [Danio rerio]	NP_001002660.1	20	1.34e-12
solute carrier family 25 member 36-A [Danio rerio]	NP_001002667.1	12	9.51e-09
uncharacterized protein C17orf62 homolog [Danio rerio]	NP_001002669.1	14	1.99e-29
U4/U6.U5 tri-snRNP-associated protein 1 [Danio rerio]	NP_001002673.1	26	1.46e-12
ras-related protein Rab-3B [Danio rerio]	NP_001002679.1	1	7.69e-06
dipeptidyl peptidase 3 [Danio rerio]	NP_001002683.1	24	4.51e-18
flavin reductase [Danio rerio]	NP_001002686.1	19	6.48e-10
ubiquitin-conjugating enzyme [Danio rerio]	NP_001002688.1	6	3.79e-06
density-regulated protein [Danio rerio]	NP_001002697.1	2	9.38e-06
fatty-acid amide hydrolase 2-A [Danio rerio]	NP_001002700.1	3	0.000148644
uncharacterized protein LOC436977 [Danio rerio]	NP_001002704.1	8	7.9e-05
lysozyme g-like 1 [Danio rerio]	NP_001002706.1	2	2.12e-11
gamma-aminobutyric acid receptor-associated protein-like [Danio rerio]	NP_001002707.1	12	7.37e-34
allantoicase [Danio rerio]	NP_001002716.1	2	0.000581013
serine/threonine-protein kinase PAK 2 [Danio rerio]	NP_001002717.1	3	4.92e-10
tetratricopeptide repeat protein 33 [Danio rerio]	NP_001002722.1	2	0.00214264
chaperone activity of bc1 complex-like, mitochondrial [Danio rerio]	NP_001002728.2	1	0.021101
nuclear transcription factor Y, alpha, like [Danio rerio]	NP_001002731.1	13	9.14e-07
propionyl-CoA carboxylase alpha chain, mitochondrial [Danio rerio]	NP_001002746.1	15	1.77e-07
vertebrate transmembrane 4 superfamily-like [Danio rerio]	NP_001002748.1	1	0.00226827
YEATS domain-containing protein 4 [Danio rerio]	NP_001002752.1	10	9.56e-05
nucleolar complex protein 3 homolog [Danio rerio]	NP_001002863.1	9	0.000405302
SNW domain-containing protein 1 [Danio rerio]	NP_001002864.1	18	6.04e-10
60S ribosomal protein L14 [Danio rerio]	NP_001002866.1	12	1.9e-129
NF-kappa-B-activating protein [Danio rerio]	NP_001003414.1	2	3.26e-06
NADH dehydrogenase (ubiquinone) 1, alpha/beta subcomplex 1-like [Danio rerio]	NP_001003418.1	10	1.44e-13
small ubiquitin-related modifier 2 precursor [Danio rerio]	NP_001003422.1	5	3.57e-06
proteasome maturation protein [Danio rerio]	NP_001003424.1	3	4.37e-36
serine/threonine-protein phosphatase 2A activator [Danio rerio]	NP_001003425.2	7	7.4e-05
elastase-like precursor [Danio rerio]	NP_001003426.1	2	0.00770538
proteasome subunit alpha type-1 [Danio rerio]	NP_001003427.1	9	2.98e-19
THO complex subunit 7 homolog [Danio rerio]	NP_001003429.1	1	1.88e-10
60S ribosomal protein L18 [Danio rerio]	NP_001003432.1	10	1.54e-173
60S ribosomal protein L29 [Danio rerio]	NP_001003434.1	2	8.36e-05
39S ribosomal protein L15, mitochondrial precursor [Danio rerio]	NP_001003435.1	11	9.42e-11
mps one binder kinase activator-like 3 [Danio rerio]	NP_001003439.1	3	2.48e-05
60S ribosomal protein L15 [Danio rerio]	NP_001003447.1	1	1.83e-120
ras-related protein Rab-18-B [Danio rerio]	NP_001003449.1	2	6.79e-12
thioredoxin domain-containing protein 17 [Danio rerio]	NP_001003456.1	5	1.1e-09
suppressor of cytokine signaling 1 [Danio rerio]	NP_001003467.1	7	0.000801868
splA/ryanodine receptor domain and SOCS box containing 4b [Danio rerio]	NP_001003474.1	13	0.00055942
biogenesis of lysosomal organelles complex-1, subunit 4, cappuccino [Danio rerio]	NP_001003475.1	1	0.00395928
dnaJ homolog subfamily C member 15 [Danio rerio]	NP_001003476.1	1	1.86e-13
ras-GEF domain-containing family member 1B-B [Danio rerio]	NP_001003479.1	5	4.64e-16
pre-mRNA-splicing factor 38A [Danio rerio]	NP_001003483.1	2	3.08e-06
GPI-anchored membrane protein 1 [Danio rerio]	NP_001003484.1	3	3.26e-06
transmembrane 4 L6 family member 4 [Danio rerio]	NP_001003489.1	12	1.1e-23
mannose-1-phosphate guanyltransferase beta [Danio rerio]	NP_001003491.1	8	4.99e-05
sin3 histone deacetylase corepressor complex component SDS3 [Danio rerio]	NP_001003493.1	2	0.0279227
RNA pseudouridylate synthase domain-containing protein 4 [Danio rerio]	NP_001003495.1	2	0.00423153
glutamate-rich WD repeat-containing protein 1 [Danio rerio]	NP_001003509.1	1	3.49e-10
uncharacterized protein LOC445116 [Danio rerio]	NP_001003510.1	4	3.51e-08
glucose-6-phosphatase a, catalytic, tandem duplicate 1 [Danio rerio]	NP_001003512.1	13	2.2e-51
cut-like homeobox 1b [Danio rerio]	NP_001003514.1	2	0.0209602
hydroxyacyl-coenzyme A dehydrogenase, mitochondrial [Danio rerio]	NP_001003515.1	13	1.62e-18
phospholipid transfer protein precursor [Danio rerio]	NP_001003519.1	19	1.34e-25
17-beta-hydroxysteroid dehydrogenase 14 [Danio rerio]	NP_001003521.1	8	8.78e-69
sideroflexin-1 [Danio rerio]	NP_001003537.1	7	8.94e-05
uncharacterized protein LOC445149 [Danio rerio]	NP_001003543.1	1	0.0166707
ras-related protein Rab-35 [Danio rerio]	NP_001003548.1	7	0.000165477
ragulator complex protein LAMTOR2 [Danio rerio]	NP_001003549.2	2	9.96e-13
transmembrane 9 superfamily member 1 [Danio rerio]	NP_001003550.1	7	5.41e-07
U6 snRNA-associated Sm-like protein LSm1 [Danio rerio]	NP_001003551.1	2	5.88e-06
COMM domain-containing protein 5 [Danio rerio]	NP_001003553.1	3	0.000534291
bolA-like protein 1 [Danio rerio]	NP_001003557.1	5	2.44e-08
tubulin, alpha 8 like 3 [Danio rerio]	NP_001003558.1	1	4.26e-05
fucosidase, alpha-L-1, tissue precursor [Danio rerio]	NP_001003559.1	5	2.26e-06
14 kDa phosphohistidine phosphatase [Danio rerio]	NP_001003566.1	9	9.13e-06
surfeit locus protein 2 [Danio rerio]	NP_001003567.1	3	0.00115867
major facilitator superfamily domain-containing protein 2A-B [Danio rerio]	NP_001003570.1	5	6.65e-05
DnaJ (Hsp40) homolog, subfamily B, member 1a [Danio rerio]	NP_001003571.1	1	0.0176597
alanyl-tRNA editing protein Aarsd1 [Danio rerio]	NP_001003572.1	4	0.000508102
methylglutaconyl-CoA hydratase, mitochondrial [Danio rerio]	NP_001003576.1	2	0.00641508
GRIP and coiled-coil domain-containing protein 1 [Danio rerio]	NP_001003599.1	2	0.0160416
serine/threonine-protein kinase RIO3 [Danio rerio]	NP_001003614.1	18	1.05e-14
interferon-related developmental regulator 2 [Danio rerio]	NP_001003621.1	20	4.58e-12
N-alpha-acetyltransferase 50 [Danio rerio]	NP_001003623.1	1	0.00945511
adapter molecule crk [Danio rerio]	NP_001003628.1	11	0.0001688
iron-sulfur cluster assembly enzyme [Danio rerio]	NP_001003632.1	12	3.15e-28
peflin [Danio rerio]	NP_001003643.1	8	1.77e-06
histone-arginine methyltransferase CARM1 [Danio rerio]	NP_001003645.1	8	5.94e-08
cleft lip and palate transmembrane protein 1 homolog [Danio rerio]	NP_001003647.2	27	1.58e-10
ras-related protein Ral-B [Danio rerio]	NP_001003649.1	14	3.49e-05
ubiquitin-fold modifier-conjugating enzyme 1 [Danio rerio]	NP_001003650.1	8	3.74e-06
40S ribosomal protein S6 [Danio rerio]	NP_001003728.1	6	2.07e-145
stromal cell-derived factor 2-like protein 1 precursor [Danio rerio]	NP_001003730.2	5	5.71e-09
anamorsin [Danio rerio]	NP_001003738.1	6	7.85e-13
26S protease regulatory subunit 8 [Danio rerio]	NP_001003740.1	10	1.26e-19
short-chain specific acyl-CoA dehydrogenase, mitochondrial [Danio rerio]	NP_001003743.1	1	4.04e-07
acetyl-CoA acetyltransferase, mitochondrial precursor [Danio rerio]	NP_001003746.1	1	0.012744
NADH dehydrogenase [ubiquinone] flavoprotein 1, mitochondrial [Danio rerio]	NP_001003747.1	27	1.91e-24
uncharacterized protein LOC445294 [Danio rerio]	NP_001003751.1	15	5.35e-09
protein kish-B precursor [Danio rerio]	NP_001003761.1	4	0.00204456
actin related protein 2/3 complex, subunit 4, like [Danio rerio]	NP_001003762.1	29	1.96e-54
28S ribosomal protein S27, mitochondrial [Danio rerio]	NP_001003778.1	4	2.05e-07
transport and golgi organization 2 homolog [Danio rerio]	NP_001003781.1	13	1.63e-17
dolichyl pyrophosphate Man9GlcNAc2 alpha-1,3-glucosyltransferase precursor [Danio rerio]	NP_001003784.2	15	3.82e-15
nucleolar complex protein 2 homolog [Danio rerio]	NP_001003830.1	1	0.0192329
nucleolar protein 14 [Danio rerio]	NP_001003831.1	35	2.52e-14
26S protease regulatory subunit S10B [Danio rerio]	NP_001003832.1	8	7.99e-19
DNA topoisomerase 2-alpha [Danio rerio]	NP_001003834.1	9	5.78e-08
cleavage and polyadenylation specificity factor subunit 3 [Danio rerio]	NP_001003836.1	13	0.000269794
probable rRNA-processing protein EBP2 [Danio rerio]	NP_001003840.1	16	1.65e-07
ATP synthase subunit O, mitochondrial [Danio rerio]	NP_001003843.1	4	2.9e-138
60S ribosomal protein L6 [Danio rerio]	NP_001003844.1	49	4.4e-101
RNA-binding protein 12 [Danio rerio]	NP_001003856.1	1	0.0350314
60S ribosomal protein L9 [Danio rerio]	NP_001003861.1	6	1.17e-190
RNA 3'-terminal phosphate cyclase-like protein [Danio rerio]	NP_001003865.1	11	1.53e-17
charged multivesicular body protein 6 [Danio rerio]	NP_001003874.1	13	4.17e-10
U1 small nuclear ribonucleoprotein 70 kDa [Danio rerio]	NP_001003875.1	2	1.12e-05
solute carrier family 35 (UDP-glucuronic acid/UDP-N-acetylgalactosamine dual transporter), member D1a [Danio rerio]	NP_001003877.1	6	1.25e-07
DNA polymerase beta [Danio rerio]	NP_001003879.1	5	3.08e-08
seryl-tRNA synthetase, cytoplasmic [Danio rerio]	NP_001003882.1	3	7.07e-25
proteasome subunit beta type-1 [Danio rerio]	NP_001003889.1	7	4.74e-08
actin-related protein 3 [Danio rerio]	NP_001003944.1	6	2.41e-13
pleiotrophin precursor [Danio rerio]	NP_001003981.2	2	0.00104524
cadherin-5 precursor [Danio rerio]	NP_001003983.1	1	2.73e-05
G1 to S phase transition 1 [Danio rerio]	NP_001003992.1	22	1.74e-10
adenylate kinase isoenzyme 1 [Danio rerio]	NP_001003993.1	12	2.18e-78
phosphorylated adapter RNA export protein [Danio rerio]	NP_001003995.1	5	0.000179935
protein cereblon [Danio rerio]	NP_001003996.1	6	0.00046083
FAD synthase [Danio rerio]	NP_001003997.1	2	0.000608016
transmembrane protein 144 precursor [Danio rerio]	NP_001003999.1	6	4.01e-12
succinate dehydrogenase [ubiquinone] cytochrome b small subunit B, mitochondrial [Danio rerio]	NP_001004004.1	16	4.99e-09
BSD domain-containing protein 1 isoform 1 [Danio rerio]	NP_001004108.2	13	4.24e-09
E74-like factor 2a (ets domain transcription factor) [Danio rerio]	NP_001004116.1	1	0.0499097
epithelial membrane protein 2 [Danio rerio]	NP_001004119.1	1	0.0377693
nuclear factor interleukin-3-regulated protein [Danio rerio]	NP_001004120.1	16	3.83e-07
splicing factor 3A subunit 3 [Danio rerio]	NP_001004289.1	3	0.00195022
selenophosphate synthetase 2 [Danio rerio]	NP_001004295.2	3	8.64e-07
moesin [Danio rerio]	NP_001004296.1	17	4.73e-45
NF-kappa B repressing factor [Danio rerio]	NP_001004499.2	1	0.00963646
rab3 GTPase-activating protein non-catalytic subunit [Danio rerio]	NP_001004528.1	3	0.000485365
enoyl-CoA hydratase, mitochondrial [Danio rerio]	NP_001004529.1	8	5.89e-07
aldehyde dehydrogenase family 8 member A1 [Danio rerio]	NP_001004540.1	16	1.67e-55
tyrosine-protein kinase Lyn [Danio rerio]	NP_001004543.1	1	0.00100895
pyridoxal-dependent decarboxylase domain-containing protein 1 [Danio rerio]	NP_001004552.2	1	0.0414167
MACRO domain-containing protein 1 [Danio rerio]	NP_001004573.2	1	0.0153669
chymotrypsin-like precursor [Danio rerio]	NP_001004582.1	1	0.0222581
solute carrier family 35 member B1 [Danio rerio]	NP_001004583.1	4	8.83e-08
histidyl-tRNA synthetase, cytoplasmic [Danio rerio]	NP_001004586.1	1	0.0182084
leukocyte receptor cluster (LRC) member 1 [Danio rerio]	NP_001004591.1	1	3.28e-19
something about silencing protein 10 [Danio rerio]	NP_001004595.1	4	0.000419642
general transcription factor IIH subunit 1 [Danio rerio]	NP_001004596.1	6	4.56e-06
disrupted in renal carcinoma 2 [Danio rerio]	NP_001004597.1	1	1.15e-09
electron transfer flavoprotein-ubiquinone oxidoreductase, mitochondrial [Danio rerio]	NP_001004598.1	5	3.46e-05
RING finger protein 103 [Danio rerio]	NP_001004600.1	2	0.000846078
argininosuccinate synthase [Danio rerio]	NP_001004603.1	7	2.52e-07
peroxisomal membrane protein 2 [Danio rerio]	NP_001004607.1	6	5.45e-18
tropomodulin-2 [Danio rerio]	NP_001004608.1	5	1.09e-08
transmembrane protein 14C [Danio rerio]	NP_001004610.1	4	1.16e-07
39S ribosomal protein L40, mitochondrial [Danio rerio]	NP_001004612.1	2	5.74e-05
glyoxalase domain-containing protein 4 [Danio rerio]	NP_001004613.1	6	1.33e-05
PQ-loop repeat-containing protein 3 [Danio rerio]	NP_001004615.1	1	1.75e-05
lathosterol oxidase [Danio rerio]	NP_001004630.1	18	9.48e-36
glutathione peroxidase 1b [Danio rerio]	NP_001004634.2	9	7.48e-130
AP-1 complex subunit sigma-3 [Danio rerio]	NP_001004635.1	2	0.00259836
immunoglobulin-like domain containing receptor 1b precursor [Danio rerio]	NP_001004642.1	12	1.03e-06
COX17 homolog, cytochrome c oxidase assembly protein [Danio rerio]	NP_001004652.1	2	2.67e-37
putative L-aspartate dehydrogenase [Danio rerio]	NP_001004657.1	3	2.13e-05
UPF0428 protein CXorf56 homolog [Danio rerio]	NP_001004659.1	4	0.00103893
aquaporin 8a, tandem duplicate 1 [Danio rerio]	NP_001004661.1	2	0.000455737
uncharacterized protein LOC447924 [Danio rerio]	NP_001004662.1	11	7.46e-09
F11 receptor precursor [Danio rerio]	NP_001004667.1	24	1.53e-09
protein lin-7 homolog C [Danio rerio]	NP_001004672.1	1	0.0311496
UPF0538 protein C2orf76 homolog [Danio rerio]	NP_001004675.1	1	0.0282654
ras association domain-containing protein 2 [Danio rerio]	NP_001004676.1	2	0.00291492
cytochrome c oxidase subunit VIa-like [Danio rerio]	NP_001004680.1	5	5.11e-12
fatty acid binding protein 11a [Danio rerio]	NP_001004682.1	3	0.00420839
WD repeat-containing protein 18 [Danio rerio]	NP_001005206.1	9	1.1e-05
synembryn-B [Danio rerio]	NP_001005293.1	2	1.67e-05
zinc transporter ZIP13 [Danio rerio]	NP_001005306.3	2	0.0109757
emopamil-binding protein-like [Danio rerio]	NP_001005397.1	4	4.84e-07
transcription factor 25 [Danio rerio]	NP_001005399.1	8	1.6e-07
signal recognition particle 68 [Danio rerio]	NP_001005401.2	18	8.15e-06
CCR4-NOT transcription complex subunit 3 [Danio rerio]	NP_001005582.1	17	5.91e-07
grancalcin [Danio rerio]	NP_001005585.1	13	2.95e-24
carnitine O-acetyltransferase [Danio rerio]	NP_001005587.1	34	4.26e-22
40S ribosomal protein S4, X isoform [Danio rerio]	NP_001005589.1	10	1.32e-101
serine/threonine-protein phosphatase 2A 65 kDa regulatory subunit A beta isoform [Danio rerio]	NP_001005590.1	32	1.17e-17
cytochrome c oxidase subunit 6A1, mitochondrial [Danio rerio]	NP_001005592.1	5	1.49e-86
histidine triad nucleotide-binding protein 1 [Danio rerio]	NP_001005593.1	6	1.74e-69
protein IMPACT [Danio rerio]	NP_001005595.1	7	5.58e-05
transthyretin (prealbumin, amyloidosis type I) precursor [Danio rerio]	NP_001005598.2	11	1.53e-139
trans-1,2-dihydrobenzene-1,2-diol dehydrogenase [Danio rerio]	NP_001005600.1	4	4.93e-06
transmembrane protein 18 [Danio rerio]	NP_001005601.1	2	0.00501194
B-cell CLL/lymphoma 9 protein [Danio rerio]	NP_001005604.1	6	0.00361333
protein jagunal homolog 1-A [Danio rerio]	NP_001005774.1	12	6.92e-06
galactocerebrosidase precursor [Danio rerio]	NP_001005921.1	5	7.38e-05
protein ACN9 homolog, mitochondrial precursor [Danio rerio]	NP_001005926.2	3	3.04e-05
ras-related protein R-Ras [Danio rerio]	NP_001005931.2	1	4.36e-08
peroxisomal acyl-coenzyme A oxidase 1 [Danio rerio]	NP_001005933.1	27	4.89e-22
glycerol-3-phosphate dehydrogenase 1-like protein [Danio rerio]	NP_001005934.1	14	1.11e-06
G-protein signalling modulator 2, like [Danio rerio]	NP_001005936.1	5	4.53e-14
protein DJ-1 [Danio rerio]	NP_001005938.1	11	4.41e-29
multiple coagulation factor deficiency 2 precursor [Danio rerio]	NP_001005939.1	5	7.34e-26
glutaredoxin-1 [Danio rerio]	NP_001005942.1	15	4.97e-36
solute carrier family 38, member 4 [Danio rerio]	NP_001005944.2	38	4.24e-47
chromosome 9 open reading frame 78 [Danio rerio]	NP_001005945.1	8	0.000212258
glutaredoxin 3 [Danio rerio]	NP_001005950.1	7	3.94e-16
thioredoxin-like protein 4A [Danio rerio]	NP_001005953.1	7	0.000141709
FUN14 domain-containing protein 2 [Danio rerio]	NP_001005954.1	6	2.55e-05
ATP synthase subunit b, mitochondrial [Danio rerio]	NP_001005960.1	14	1.41e-53
AP-3 complex subunit sigma-1 [Danio rerio]	NP_001005964.1	3	1.57e-11
histone 2, H2a [Danio rerio]	NP_001005967.1	7	1.03e-35
fibulin-5 precursor [Danio rerio]	NP_001005979.1	4	1.24e-40
sulfatase-modifying factor 2 precursor [Danio rerio]	NP_001005980.1	4	1.62e-05
kininogen 1 precursor [Danio rerio]	NP_001005981.1	15	1.72e-39
ceroid-lipofuscinosis, neuronal 6a [Danio rerio]	NP_001005982.1	2	0.00175217
NAD-dependent ADP-ribosyltransferase sirtuin-4 [Danio rerio]	NP_001005988.1	1	0.0138618
BRCA1-A complex subunit Abraxas [Danio rerio]	NP_001005993.1	6	0.000618917
nuclear transport factor 2 [Danio rerio]	NP_001006000.2	6	3.34e-13
ribonuclease P protein subunit p20 [Danio rerio]	NP_001006004.1	5	0.000471692
Sjogren syndrome/scleroderma autoantigen 1 [Danio rerio]	NP_001006010.1	8	1.73e-14
aminomethyltransferase, mitochondrial [Danio rerio]	NP_001006021.1	15	4.21e-23
retinol dehydrogenase 14a (all-trans/9-cis/11-cis) [Danio rerio]	NP_001006031.1	1	0.00366988
PEST proteolytic signal-containing nuclear protein [Danio rerio]	NP_001006035.1	1	1.47e-12
V-type proton ATPase subunit e 1 [Danio rerio]	NP_001006038.1	11	3.6e-15
SAM domain-containing protein SAMSN-1 [Danio rerio]	NP_001006039.1	1	0.0493247
DNA damage-regulated autophagy modulator protein 1 [Danio rerio]	NP_001006049.1	4	0.0001049
interferon gamma inducible protein 30 precursor [Danio rerio]	NP_001006057.1	13	5.54e-63
protein TSSC1 [Danio rerio]	NP_001006065.1	1	0.00911368
exosome complex exonuclease RRP45 [Danio rerio]	NP_001006077.1	5	2.18e-07
DNA replication complex GINS protein PSF1 [Danio rerio]	NP_001006081.1	35	1.41e-109
UDP-N-acetylglucosamine transferase subunit ALG14 homolog [Danio rerio]	NP_001006092.1	1	0.0439972
sterol carrier protein 2b [Danio rerio]	NP_001006093.1	8	1.1e-11
ADP-ribosylation factor-like 6 interacting protein 5a [Danio rerio]	NP_001006096.1	6	5.02e-06
putative deoxyribose-phosphate aldolase [Danio rerio]	NP_001006097.1	13	6.86e-09
3-hydroxyacyl-CoA dehydrogenase type-2 [Danio rerio]	NP_001006098.1	1	9.13e-21
DNA repair protein RAD51 homolog 3 [Danio rerio]	NP_001006101.1	8	3.62e-05
ATP-binding cassette, sub-family B (MDR/TAP), member 3 like 1 [Danio rerio]	NP_001006594.1	2	7.5e-07
F-actin capping protein alpha-1 subunit [Danio rerio]	NP_001006664.1	9	5.43e-32
uncharacterized protein LOC368489 [Danio rerio]	NP_001007032.1	18	8.75e-11
loss of heterozygosity 12 chromosomal region 1 protein homolog [Danio rerio]	NP_001007053.1	3	3.85e-06
phosphoacetylglucosamine mutase [Danio rerio]	NP_001007054.1	8	0.000185933
uncharacterized protein LOC474322 precursor [Danio rerio]	NP_001007055.1	13	3.1e-29
WD repeat and FYVE domain-containing protein 1 [Danio rerio]	NP_001007058.1	5	1.18e-08
protein PRRC1 [Danio rerio]	NP_001007061.2	1	0.00908953
hepatocyte growth factor receptor precursor [Danio rerio]	NP_001007125.1	7	1.85e-07
protein LYRIC [Danio rerio]	NP_001007136.2	5	1.79e-14
sex hormone binding globulin precursor [Danio rerio]	NP_001007152.1	18	4.85e-32
DNA-directed RNA polymerase I subunit RPA43 [Danio rerio]	NP_001007154.1	2	0.000285267
antizyme inhibitor 1 [Danio rerio]	NP_001007160.1	7	1.48e-47
ras-related protein Rab-1A [Danio rerio]	NP_001007162.1	3	4.94e-09
uncharacterized protein LOC368892 [Danio rerio]	NP_001007178.3	3	6.66e-05
protein arginine N-methyltransferase 5 [Danio rerio]	NP_001007184.2	4	0.000393956
akirin 1 isoform 2 [Danio rerio]	NP_001007187.1	2	2.22e-06
uncharacterized protein LOC406586 [Danio rerio]	NP_001007188.1	6	0.0021928
immediate early response gene 5 protein [Danio rerio]	NP_001007198.1	7	1.32e-06
G patch domain and KOW motifs-containing protein [Danio rerio]	NP_001007208.1	4	0.00149032
coagulation factor V precursor [Danio rerio]	NP_001007209.2	30	4.4e-124
glutathione peroxidase 4 precursor [Danio rerio]	NP_001007283.2	3	3.67e-20
RING finger protein 141 [Danio rerio]	NP_001007291.1	1	0.0416581
3-oxoacid CoA transferase 1a [Danio rerio]	NP_001007292.1	9	5.61e-33
motile sperm domain-containing protein 2 [Danio rerio]	NP_001007294.1	9	2.75e-17
annexin A3b [Danio rerio]	NP_001007303.1	32	6.43e-47
ADP-ribosylation factor GTPase-activating protein 1 [Danio rerio]	NP_001007304.1	2	1.95e-11
high mobility group nucleosome-binding domain-containing protein 3 isoform 3 [Danio rerio]	NP_001007312.1	6	3.67e-07
protein phosphatase 1A, magnesium dependent, alpha [Danio rerio]	NP_001007314.1	8	1.09e-05
sphingosine-1-phosphate receptor 5a [Danio rerio]	NP_001007317.2	2	0.0177739
gem-associated protein 8 [Danio rerio]	NP_001007318.1	1	0.00565454
uncharacterized protein LOC492355 [Danio rerio]	NP_001007322.1	1	0.000695124
connexin 28.9 [Danio rerio]	NP_001007325.1	22	6.07e-15
uncharacterized protein LOC492359 [Danio rerio]	NP_001007326.1	3	1.76e-12
calcium-binding protein 39-like [Danio rerio]	NP_001007328.1	1	0.0144685
E3 ubiquitin-protein ligase CBL [Danio rerio]	NP_001007331.1	1	0.00208533
collectin-11 precursor [Danio rerio]	NP_001007332.1	4	6.39e-05
sorting and assembly machinery component 50 homolog B [Danio rerio]	NP_001007344.1	2	0.000484692
probable RNA polymerase II nuclear localization protein SLC7A6OS [Danio rerio]	NP_001007345.1	5	0.00582548
ras-related protein Rab-11A [Danio rerio]	NP_001007360.1	6	1.76e-05
cholesteryl ester transfer protein precursor [Danio rerio]	NP_001007361.1	28	3.91e-27
suppressor of G2 allele of SKP1 homolog [Danio rerio]	NP_001007362.1	13	2.32e-13
coatomer subunit epsilon [Danio rerio]	NP_001007365.1	11	6.9e-23
pre-mRNA-splicing factor SLU7 [Danio rerio]	NP_001007368.1	2	7.15e-07
signal transducing adapter molecule 2 [Danio rerio]	NP_001007370.1	1	0.000208156
GPN-loop GTPase 3 [Danio rerio]	NP_001007371.1	3	0.00157788
B-cell translocation gene 1-like [Danio rerio]	NP_001007376.2	2	0.0189595
mitochondrial ribosomal protein S34 [Danio rerio]	NP_001007377.2	1	6.4e-05
protein phosphatase PTC7 homolog [Danio rerio]	NP_001007379.1	1	0.0193265
protein Churchill [Danio rerio]	NP_001007381.1	5	8.85e-07
tetratricopeptide repeat protein 1 [Danio rerio]	NP_001007383.1	16	2.33e-08
FtsJ homolog 1 [Danio rerio]	NP_001007385.2	2	0.000395838
tetratricopeptide repeat protein 36 [Danio rerio]	NP_001007389.1	7	7e-24
membrane-associated progesterone receptor component 1 [Danio rerio]	NP_001007393.1	8	5.5e-35
beta-1,4-galactosyltransferase 4 [Danio rerio]	NP_001007402.1	1	0.00544345
transducin beta-like protein 3 [Danio rerio]	NP_001007403.1	3	0.00375951
XK-related protein 2 [Danio rerio]	NP_001007407.1	1	0.000327693
vacuolar-sorting protein SNF8 [Danio rerio]	NP_001007413.1	5	2.91e-06
probable inactive protein kinase-like protein SgK196 [Danio rerio]	NP_001007415.1	2	0.000614849
complement factor H like 2 precursor [Danio rerio]	NP_001007419.1	13	1.43e-73
peroxisomal acyl-CoA thioesterase 2b like 3 [Danio rerio]	NP_001007420.1	17	3.97e-25
diphosphomevalonate decarboxylase [Danio rerio]	NP_001007423.1	1	0.0114209
uncharacterized protein LOC492784 [Danio rerio]	NP_001007426.1	3	0.00706491
BRO1 domain-containing protein BROX [Danio rerio]	NP_001007428.1	1	0.0202597
nitric oxide synthase-interacting protein [Danio rerio]	NP_001007435.1	9	1.57e-06
phytanoyl-CoA dioxygenase domain-containing protein 1 [Danio rerio]	NP_001007446.1	5	1.22e-15
carnitine O-palmitoyltransferase 2, mitochondrial [Danio rerio]	NP_001007448.1	7	8.32e-05
cytidine and dCMP deaminase domain-containing protein 1 [Danio rerio]	NP_001007449.1	1	0.0112317
nucleosome assembly protein 1-like 4 [Danio rerio]	NP_001007454.1	2	0.0221981
probable tRNA(His) guanylyltransferase [Danio rerio]	NP_001007456.1	1	0.000982487
vacuolar protein sorting 53 homolog [Danio rerio]	NP_001007459.2	7	2.47e-05
PDZK1 interacting protein 1, like precursor [Danio rerio]	NP_001007761.1	4	7.33e-06
39S ribosomal protein L16, mitochondrial [Danio rerio]	NP_001007765.1	9	1.53e-08
NADH-ubiquinone oxidoreductase 75 kDa subunit, mitochondrial [Danio rerio]	NP_001007766.1	23	1.94e-25
stress-induced-phosphoprotein 1 [Danio rerio]	NP_001007767.1	4	3.42e-05
neuroepithelial cell-transforming gene 1 protein [Danio rerio]	NP_001007768.1	2	0.00625133
phenylalanyl-tRNA synthetase beta chain [Danio rerio]	NP_001007769.1	20	4.84e-08
actin-related protein 2 [Danio rerio]	NP_001007773.1	3	0.00559166
pre-mRNA-splicing factor SPF27 [Danio rerio]	NP_001007775.1	3	1.74e-08
far upstream element-binding protein 3 [Danio rerio]	NP_001007777.1	3	0.000181836
exostosin-2 [Danio rerio]	NP_001008400.1	3	0.00259399
mitochondrial fission regulator 1 [Danio rerio]	NP_001008578.1	3	0.000526431
low affinity cationic amino acid transporter 2 [Danio rerio]	NP_001008584.1	1	0.024322
large neutral amino acids transporter small subunit 4 [Danio rerio]	NP_001008585.1	26	2.91e-10
anaphase-promoting complex subunit 4 [Danio rerio]	NP_001008589.1	2	0.044046
latexin precursor [Danio rerio]	NP_001008596.1	2	0.00456283
delta(14)-sterol reductase [Danio rerio]	NP_001008597.1	20	9.12e-43
tRNA pseudouridine synthase A [Danio rerio]	NP_001008603.1	8	9.51e-08
armadillo repeat-containing protein 1 [Danio rerio]	NP_001008609.1	7	0.000560652
ubiquitin-conjugating enzyme E2 K [Danio rerio]	NP_001008611.1	4	0.0015831
probable lysosomal cobalamin transporter [Danio rerio]	NP_001008612.1	9	5.52e-13
heat shock protein, alpha-crystallin-related, 1 [Danio rerio]	NP_001008615.2	2	0.00760369
transcriptional regulator ERG [Danio rerio]	NP_001008616.1	2	0.0191554
probable 2-oxoglutarate dehydrogenase E1 component DHKTD1, mitochondrial [Danio rerio]	NP_001008619.1	2	1.9e-10
diacylglycerol O-acyltransferase 2 [Danio rerio]	NP_001008626.2	20	1.15e-23
serine/threonine-protein kinase PINK1, mitochondrial [Danio rerio]	NP_001008628.1	9	2.76e-08
very long-chain acyl-CoA synthetase [Danio rerio]	NP_001008639.1	10	3.51e-21
epoxide hydrolase 2 [Danio rerio]	NP_001008642.1	2	4.9e-10
24-dehydrocholesterol reductase [Danio rerio]	NP_001008645.1	9	0.0012582
cell division protein kinase 11 [Danio rerio]	NP_001008646.1	1	0.00353561
zinc finger, DHHC-type containing 13 [Danio rerio]	NP_001008650.2	16	1.52e-07
prostaglandin reductase 1 [Danio rerio]	NP_001008651.1	1	0.00280781
lipoma HMGIC fusion partner homolog precursor [Danio rerio]	NP_001008653.1	1	0.0359798
friend leukemia integration 1b [Danio rerio]	NP_001008780.1	4	0.00101256
nicastrin precursor [Danio rerio]	NP_001009556.1	4	0.000112103
lanC-like protein 1 [Danio rerio]	NP_001009891.1	1	0.00522518
retinol dehydrogenase 12, like [Danio rerio]	NP_001009912.1	1	0.0177858
transferrin receptor 1a [Danio rerio]	NP_001009917.1	68	3.04e-25
transmembrane protein 111-like [Danio rerio]	NP_001009987.2	4	8.58e-09
pre-mRNA-processing factor 17 [Danio rerio]	NP_001009990.1	3	0.0123744
BCL2/adenovirus E1B 19 kDa protein-interacting protein 3 [Danio rerio]	NP_001012245.1	4	0.000390569
heat-responsive protein 12-like isoform 1 [Danio rerio]	NP_001012315.1	1	0.00340485
40S ribosomal protein S24 isoform 1 [Danio rerio]	NP_001012316.1	5	1.25e-27
exostosin-1b [Danio rerio]	NP_001012369.2	4	9.24e-19
discs large homolog 1-like protein [Danio rerio]	NP_001012388.1	1	0.0174688
betaine--homocysteine S-methyltransferase 1 [Danio rerio]	NP_001012498.1	28	5e-82
mitochondrial-processing peptidase subunit beta [Danio rerio]	NP_001012514.1	21	4.44e-27
sugar transporter SWEET1 [Danio rerio]	NP_001012515.1	2	0.000802093
RING-box protein 2 [Danio rerio]	NP_001012516.1	4	1.51e-23
ba1 globin, like [Danio rerio]	NP_001013045.1	7	1.2e-18
serine (or cysteine) proteinase inhibitor, clade A (alpha-1 antiproteinase, antitrypsin), member 1, like precursor [Danio rerio]	NP_001013277.3	6	3.54e-185
GABA(A) receptor-associated protein [Danio rerio]	NP_001013278.1	3	1.94e-12
fibronectin precursor [Danio rerio]	NP_001013279.1	83	5.31e-194
pin2-interacting protein X1 [Danio rerio]	NP_001013283.2	1	0.0180672
hepatocyte growth factor precursor [Danio rerio]	NP_001013292.1	1	0.0368748
39S ribosomal protein L48, mitochondrial [Danio rerio]	NP_001013299.1	3	7.81e-07
death ligand 3 [Danio rerio]	NP_001013301.1	13	2.47e-05
ADP-ribosylation factor-related protein 1 [Danio rerio]	NP_001013307.1	3	3.75e-06
bcl2-associated X protein, b [Danio rerio]	NP_001013314.1	1	0.00320564
prion protein, related sequence 3 precursor [Danio rerio]	NP_001013316.1	4	0.000224127
PQ-loop repeat-containing protein 2-like [Danio rerio]	NP_001013321.2	12	1.26e-08
dipeptidyl peptidase 2 precursor [Danio rerio]	NP_001013333.1	18	4.59e-09
transmembrane protein 222 [Danio rerio]	NP_001013334.1	1	0.0185079
protein GTLF3B [Danio rerio]	NP_001013336.1	4	0.000962802
uncharacterized protein LOC503751 [Danio rerio]	NP_001013347.1	1	0.0056243
glycoprotein M6Bb [Danio rerio]	NP_001013352.1	2	0.000368721
uncharacterized protein C18orf19 homolog B [Danio rerio]	NP_001013358.1	19	1.35e-13
prefoldin subunit 1 [Danio rerio]	NP_001013362.1	5	1.51e-10
RNA-binding protein 8A [Danio rerio]	NP_001013363.1	13	1.12e-61
glutamyl-tRNA(Gln) amidotransferase subunit B, mitochondrial-like [Danio rerio]	NP_001013464.2	5	0.0128866
speckle-type POZ protein-like A [Danio rerio]	NP_001013465.1	3	0.002115
glycine cleavage system protein H [Danio rerio]	NP_001013475.1	4	0.000126847
39S ribosomal protein L10, mitochondrial precursor [Danio rerio]	NP_001013476.1	1	6.73e-07
NADH dehydrogenase (ubiquinone) 1 alpha subcomplex, 9 [Danio rerio]	NP_001013477.1	9	3.29e-09
thioredoxin-dependent peroxide reductase, mitochondrial [Danio rerio]	NP_001013478.2	8	8.91e-15
uncharacterized protein LOC541336 [Danio rerio]	NP_001013483.1	2	0.0346319
uncharacterized protein C15orf43 homolog [Danio rerio]	NP_001013486.1	1	0.0112765
probable signal peptidase complex subunit 2 [Danio rerio]	NP_001013487.1	11	9.66e-15
peroxiredoxin-1 [Danio rerio]	NP_001013489.1	11	7.67e-42
thyroid cancer-1 [Danio rerio]	NP_001013490.1	5	3.16e-69
methionine adenosyltransferase 2 subunit beta [Danio rerio]	NP_001013492.2	9	9.11e-08
protein BCCIP homolog [Danio rerio]	NP_001013493.2	13	8.36e-24
39S ribosomal protein L51, mitochondrial precursor [Danio rerio]	NP_001013494.1	10	3.05e-36
nucleoplasmin-3 [Danio rerio]	NP_001013502.1	5	0.000107827
coiled-coil domain containing 174 [Danio rerio]	NP_001013506.1	17	1.58e-09
complement receptor-like protein precursor [Danio rerio]	NP_001013512.2	36	1.85e-65
elongation factor Tu, mitochondrial [Danio rerio]	NP_001013523.1	3	1.67e-09
lipoamide acyltransferase component of branched-chain alpha-keto acid dehydrogenase complex, mitochondrial [Danio rerio]	NP_001013533.1	28	5.09e-12
isoaspartyl peptidase/L-asparaginase [Danio rerio]	NP_001013547.1	1	6e-05
transmembrane protein 248 [Danio rerio]	NP_001013548.1	5	0.00272779
peroxisomal biogenesis factor 7 [Danio rerio]	NP_001013550.1	1	0.0332704
receptor accessory protein 6-like [Danio rerio]	NP_001013554.2	5	2.76e-08
uncharacterized protein C6orf106 homolog [Danio rerio]	NP_001013560.1	12	1.89e-09
post-GPI attachment to proteins factor 2 [Danio rerio]	NP_001013562.1	11	0.000381373
ribonuclease P/MRP protein subunit POP5 [Danio rerio]	NP_001013566.1	2	0.000114399
amine oxidase, copper containing 3 [Danio rerio]	NP_001013573.3	22	1.65e-07
sec1 family domain-containing protein 2 [Danio rerio]	NP_001013582.1	1	0.0312619
serine/threonine-protein kinase VRK3 [Danio rerio]	NP_001013586.1	1	0.00854004
60S ribosomal export protein NMD3 [Danio rerio]	NP_001013587.1	8	7.7e-06
3-hydroxy-3-methylglutaryl-Coenzyme A reductase b [Danio rerio]	NP_001014314.1	27	7.26e-06
erlin-1 precursor [Danio rerio]	NP_001014325.1	9	6.48e-09
uncharacterized protein LOC541492 [Danio rerio]	NP_001014327.1	1	0.011813
tetratricopeptide repeat protein 14 [Danio rerio]	NP_001014336.1	2	0.000196607
1-aminocyclopropane-1-carboxylate synthase-like protein 1 [Danio rerio]	NP_001014345.1	41	1.68e-12
UPF0364 protein C6orf211 homolog [Danio rerio]	NP_001014353.1	1	0.0151624
lysosomal alpha-mannosidase precursor [Danio rerio]	NP_001014354.1	34	3.81e-17
CASP8 associated protein 2 [Danio rerio]	NP_001014356.2	1	0.00610779
kinesin-like protein kif7 [Danio rerio]	NP_001014816.1	3	0.000725643
serotransferrin [Danio rerio]	NP_001015057.1	50	3.02e-239
putative all-trans-retinol 13,14-reductase precursor [Danio rerio]	NP_001015061.1	37	8.3e-13
peroxisomal biogenesis factor 19 [Danio rerio]	NP_001017399.1	14	1.29e-07
transmembrane protein 11, mitochondrial [Danio rerio]	NP_001017400.1	3	1.6e-08
cytosolic Fe-S cluster assembly factor nubp1 [Danio rerio]	NP_001017538.1	2	0.0117535
EF-hand domain-containing family member A1 [Danio rerio]	NP_001017539.2	5	0.00112978
actin-related protein 2-B [Danio rerio]	NP_001017542.1	6	0.000137191
ATP-binding cassette sub-family B member 8, mitochondrial [Danio rerio]	NP_001017544.1	1	0.0354897
beta-galactosidase precursor [Danio rerio]	NP_001017547.1	12	4.4e-16
phosphatidylinositol 3-kinase catalytic subunit type 3 [Danio rerio]	NP_001017550.2	31	1.31e-10
forkhead box protein N2 [Danio rerio]	NP_001017555.1	3	2.7e-07
septin-10 [Danio rerio]	NP_001017557.1	19	1.23e-13
ornithine decarboxylase antizyme inhibitor [Danio rerio]	NP_001017568.2	1	0.00982783
carbonic anhydrase-related protein [Danio rerio]	NP_001017571.1	1	0.0138136
exosome complex exonuclease RRP4 [Danio rerio]	NP_001017572.2	1	0.000318521
protein Hikeshi [Danio rerio]	NP_001017577.1	15	9.85e-15
NAD kinase [Danio rerio]	NP_001017580.1	1	0.00471315
small nuclear ribonucleoprotein Sm D2 [Danio rerio]	NP_001017582.1	7	8.09e-11
zinc finger CCHC-type and RNA-binding motif-containing protein 1 [Danio rerio]	NP_001017589.1	3	8.1e-09
28S ribosomal protein S25, mitochondrial [Danio rerio]	NP_001017590.1	5	0.000530146
epithelial cell adhesion molecule precursor [Danio rerio]	NP_001017593.1	11	1.28e-13
COX16 cytochrome c oxidase assembly homolog [Danio rerio]	NP_001017594.1	5	2.26e-09
kinesin-like protein KIF3A [Danio rerio]	NP_001017604.2	1	0.0302197
survival of motor neuron protein-interacting protein 1 [Danio rerio]	NP_001017608.1	1	0.0285337
alkylated DNA repair protein alkB homolog 7 [Danio rerio]	NP_001017609.1	1	0.0024354
endophilin-B1 [Danio rerio]	NP_001017617.1	1	0.00044649
L-xylulose reductase [Danio rerio]	NP_001017619.1	15	8.76e-15
transmembrane protein 256 precursor [Danio rerio]	NP_001017620.1	3	3.5e-09
cell division protein kinase 10 [Danio rerio]	NP_001017622.1	4	0.00037353
prenylcysteine oxidase precursor [Danio rerio]	NP_001017626.1	14	5.27e-13
serine/threonine-protein kinase 16 [Danio rerio]	NP_001017630.1	15	1.43e-05
uncharacterized protein LOC550326 precursor [Danio rerio]	NP_001017633.1	4	0.00194029
protein FAM50A [Danio rerio]	NP_001017636.1	2	0.000194704
HIG1 domain family member 2A [Danio rerio]	NP_001017641.1	23	5.04e-12
probable dolichyl pyrophosphate Glc1Man9GlcNAc2 alpha-1,3-glucosyltransferase [Danio rerio]	NP_001017647.1	4	3.42e-05
Golgi SNAP receptor complex member 1 [Danio rerio]	NP_001017651.1	7	1.82e-08
mRNA turnover protein 4 homolog [Danio rerio]	NP_001017657.1	6	2.4e-07
histone H1-like [Danio rerio]	NP_001017660.1	14	2e-53
ES1 protein homolog, mitochondrial [Danio rerio]	NP_001017662.1	3	5.71e-05
cytoplasmic dynein 1 light intermediate chain 2 [Danio rerio]	NP_001017669.1	6	0.000320911
sterol-4-alpha-carboxylate 3-dehydrogenase, decarboxylating [Danio rerio]	NP_001017674.1	1	0.0157058
stAR-related lipid transfer protein 4 [Danio rerio]	NP_001017679.2	5	8.53e-09
probable aminopeptidase NPEPL1 [Danio rerio]	NP_001017688.1	11	1.2e-10
39S ribosomal protein L12, mitochondrial [Danio rerio]	NP_001017696.1	6	0.000182382
PRA1 family protein 2 [Danio rerio]	NP_001017698.1	1	0.0120776
protein mago nashi homolog [Danio rerio]	NP_001017700.1	5	3.94e-34
ubiquitin thioesterase OTU1 [Danio rerio]	NP_001017716.1	2	0.0200552
gamma-butyrobetaine dioxygenase [Danio rerio]	NP_001017717.1	3	6.51e-06
transmembrane protein 184B [Danio rerio]	NP_001017718.2	9	9.84e-08
uncharacterized protein LOC550414 [Danio rerio]	NP_001017719.1	6	3.33e-05
peroxisomal trans-2-enoyl-CoA reductase [Danio rerio]	NP_001017727.1	6	8.48e-17
cAMP-dependent protein kinase type I-alpha regulatory subunit [Danio rerio]	NP_001017732.1	13	7.33e-12
metalloreductase STEAP4 [Danio rerio]	NP_001017734.1	36	3.69e-98
CCAAT/enhancer-binding protein zeta [Danio rerio]	NP_001017745.2	3	0.000104681
protein SDE2 homolog [Danio rerio]	NP_001017752.2	1	0.0127775
dehydrogenase/reductase SDR family member 7B [Danio rerio]	NP_001017758.1	9	0.000525247
28S ribosomal protein S18b, mitochondrial [Danio rerio]	NP_001017759.1	2	7.08e-06
ubiquitin-conjugating enzyme E2 G2 [Danio rerio]	NP_001017767.1	4	4.6e-09
COP9 signalosome complex subunit 6 [Danio rerio]	NP_001017768.1	2	0.0135855
high mobility group protein B3 [Danio rerio]	NP_001017769.1	11	6.28e-08
BRCA1-A complex subunit BRE [Danio rerio]	NP_001017777.1	1	0.038198
cathepsin K precursor [Danio rerio]	NP_001017778.1	9	1.12e-94
dynactin subunit 4 [Danio rerio]	NP_001017782.1	1	0.00922259
ras homolog gene family, member Ub [Danio rerio]	NP_001017784.1	2	0.000497056
leptin receptor gene-related protein [Danio rerio]	NP_001017787.1	10	6.12e-05
single-stranded DNA-binding protein, mitochondrial [Danio rerio]	NP_001017806.1	4	1.56e-06
3-hydroxybutyrate dehydrogenase type 2 [Danio rerio]	NP_001017809.1	7	1.05e-09
cytokine receptor-like factor 3 [Danio rerio]	NP_001017817.2	5	7.71e-05
phytanoyl-CoA dioxygenase, peroxisomal [Danio rerio]	NP_001017823.1	21	4.76e-83
cytokeratin-like [Danio rerio]	NP_001017824.1	8	8.53e-05
uncharacterized protein LOC550523 [Danio rerio]	NP_001017825.1	3	8.59e-09
translocase of inner mitochondrial membrane domain-containing protein 1 [Danio rerio]	NP_001017828.1	1	0.0136231
ganglioside GM2 activator precursor [Danio rerio]	NP_001017831.1	12	9.08e-10
inorganic pyrophosphatase [Danio rerio]	NP_001017833.1	18	2.45e-277
DNA polymerase iota [Danio rerio]	NP_001017834.1	4	0.000120737
trans-2-enoyl-CoA reductase, mitochondrial precursor [Danio rerio]	NP_001017852.1	29	6.98e-13
complement component 1 Q subcomponent-binding protein, mitochondrial [Danio rerio]	NP_001017858.2	14	1.95e-12
diphthamide biosynthesis protein 1 [Danio rerio]	NP_001017861.1	2	0.000807031
PDZ and LIM domain protein 1 [Danio rerio]	NP_001017870.1	7	3.81e-06
nuclear envelope phosphatase-regulatory subunit 1 [Danio rerio]	NP_001017874.1	1	5.22e-07
anaphase-promoting complex subunit 16 [Danio rerio]	NP_001017878.1	6	3.41e-14
sulfide:quinone oxidoreductase, mitochondrial [Danio rerio]	NP_001017881.1	7	3.02e-06
protein phosphatase 2 (formerly 2A), catalytic subunit, alpha isoform [Danio rerio]	NP_001017886.1	5	4.2e-05
cysteine-rich PDZ-binding protein [Danio rerio]	NP_001017893.1	7	2.34e-12
etoposide induced 2.4 [Danio rerio]	NP_001017898.1	14	1.37e-11
calpain, small subunit 1 a [Danio rerio]	NP_001017899.2	21	4.83e-20
methyltransferase-like protein 2-A [Danio rerio]	NP_001017902.1	1	0.0229887
integrin alpha FG-GAP repeat containing 2 [Danio rerio]	NP_001017908.2	1	0.0217714
NFU1 iron-sulfur cluster scaffold homolog [Danio rerio]	NP_001018093.2	19	3.24e-12
O-linked N-acetylglucosamine transferase isoform 4 [Danio rerio]	NP_001018117.1	8	2.08e-12
tRNA (cytosine-5-)-methyltransferase [Danio rerio]	NP_001018153.1	3	4.88e-05
component of gems 4 [Danio rerio]	NP_001018154.1	29	7.68e-15
tetraspanin-2 [Danio rerio]	NP_001018160.1	31	1.37e-33
importin subunit alpha-6 [Danio rerio]	NP_001018163.1	9	0.000674903
WD repeat-containing protein 43 [Danio rerio]	NP_001018176.1	1	1.5e-05
glycogen [starch] synthase, liver [Danio rerio]	NP_001018199.1	27	5.93e-35
nuclear pore complex protein Nup88 [Danio rerio]	NP_001018302.1	1	0.0355785
serine palmitoyltransferase 1 [Danio rerio]	NP_001018307.1	4	6.17e-05
bloodthirsty [Danio rerio]	NP_001018311.1	6	0.00229304
glycylpeptide N-tetradecanoyltransferase 1 [Danio rerio]	NP_001018316.1	4	0.00568803
exosome complex component MTR3 [Danio rerio]	NP_001018322.1	1	0.0186303
ezrin a [Danio rerio]	NP_001018326.1	2	1.75e-05
solute carrier family 2 (facilitated glucose transporter), member 15b [Danio rerio]	NP_001018330.1	5	0.000157679
fat storage-inducing transmembrane protein 2 [Danio rerio]	NP_001018334.1	2	0.0165195
centrin-3 [Danio rerio]	NP_001018335.1	10	5.05e-08
heparan-sulfate 6-O-sulfotransferase 1-A [Danio rerio]	NP_001018344.2	9	2.43e-05
transmembrane protein 127 [Danio rerio]	NP_001018360.1	9	1.58e-06
glyoxylate reductase/hydroxypyruvate reductase [Danio rerio]	NP_001018361.1	17	6.52e-23
complement C1q subcomponent subunit A precursor [Danio rerio]	NP_001018363.1	9	1.43e-10
endoplasmic reticulum to nucleus signaling 1 precursor [Danio rerio]	NP_001018366.1	4	0.00758734
complement factor D precursor [Danio rerio]	NP_001018368.1	24	1.99e-14
39S ribosomal protein L13, mitochondrial [Danio rerio]	NP_001018370.1	6	2.23e-33
activated RNA polymerase II transcriptional coactivator p15 [Danio rerio]	NP_001018376.1	5	6.7e-17
integrator complex subunit 2 [Danio rerio]	NP_001018378.2	13	2.01e-08
SWI/SNF-related matrix-associated actin-dependent regulator of chromatin subfamily E member 1-related isoform 1 [Danio rerio]	NP_001018387.1	8	2.57e-10
28S ribosomal protein S17, mitochondrial [Danio rerio]	NP_001018395.1	1	0.0272828
ragulator complex protein LAMTOR3 [Danio rerio]	NP_001018410.1	7	2.55e-07
ubiquitin-conjugating enzyme E2 Q2 [Danio rerio]	NP_001018415.1	4	0.00567705
inter-alpha (globulin) inhibitor H3 [Danio rerio]	NP_001018424.1	16	5.58e-11
60S ribosome subunit biogenesis protein NIP7 homolog [Danio rerio]	NP_001018426.1	1	0.0223193
pleckstrin homology-like domain family A member 2 [Danio rerio]	NP_001018432.1	3	0.000428534
katanin p60 ATPase-containing subunit A1 [Danio rerio]	NP_001018440.1	13	6.06e-10
transcription initiation factor IIA subunit 2 [Danio rerio]	NP_001018441.1	2	0.000311
caspase-7 [Danio rerio]	NP_001018443.1	1	0.0371371
3'-5' exoribonuclease 1 [Danio rerio]	NP_001018450.1	12	1.6e-07
serine palmitoyltransferase 2 [Danio rerio]	NP_001018455.1	2	0.0222757
prefoldin subunit 3 [Danio rerio]	NP_001018460.1	13	4.56e-11
alpha-methylacyl-CoA racemase [Danio rerio]	NP_001018462.1	2	0.00603754
nudC domain-containing protein 1 [Danio rerio]	NP_001018463.1	8	3.76e-06
glycogen phosphorylase, muscle form [Danio rerio]	NP_001018464.1	12	1.09e-10
homer protein homolog 2 [Danio rerio]	NP_001018470.1	7	1.23e-05
ras-related GTP-binding protein C [Danio rerio]	NP_001018471.1	14	1.35e-06
NADH dehydrogenase (ubiquinone) Fe-S protein 2 [Danio rerio]	NP_001018481.2	19	3.13e-15
dynactin subunit 6 [Danio rerio]	NP_001018487.1	1	2.23e-05
MHD domain-containing death-inducing protein [Danio rerio]	NP_001018490.1	1	0.0176538
thyrotroph embryonic factor b [Danio rerio]	NP_001018497.1	1	0.0168308
BTB and CNC homology 1 transcription factor [Danio rerio]	NP_001018499.1	1	0.0224054
uncharacterized protein C1orf50 homolog [Danio rerio]	NP_001018505.1	1	0.0156925
guanine deaminase [Danio rerio]	NP_001018510.1	16	1.65e-12
PRELI domain containing 1b [Danio rerio]	NP_001018515.1	2	1.57e-07
39S ribosomal protein L27, mitochondrial [Danio rerio]	NP_001018516.1	3	4.36e-05
28S ribosomal protein S24, mitochondrial precursor [Danio rerio]	NP_001018518.1	1	3.24e-05
putative ATP-dependent Clp protease proteolytic subunit, mitochondrial [Danio rerio]	NP_001018520.1	6	0.000701272
ribonuclease P protein subunit p14 [Danio rerio]	NP_001018528.1	1	0.00341747
WW domain-binding protein 4 [Danio rerio]	NP_001018530.1	2	0.0187504
dihydropteridine reductase [Danio rerio]	NP_001018534.1	1	0.0405115
F-box only protein 3 [Danio rerio]	NP_001018538.1	3	0.0093095
carboxypeptidase B2 precursor [Danio rerio]	NP_001018539.2	15	1.64e-38
glucocorticoid receptor [Danio rerio]	NP_001018547.2	1	0.00144685
myotubularin related protein 1a [Danio rerio]	NP_001018557.1	3	0.002729
di-N-acetylchitobiase precursor [Danio rerio]	NP_001018565.1	13	5.35e-08
tumor protein D52-like 1 [Danio rerio]	NP_001018570.1	13	5.68e-05
calcium-binding and coiled-coil domain-containing protein 2 [Danio rerio]	NP_001018577.1	13	1.16e-10
ribonuclease P protein subunit p29 [Danio rerio]	NP_001018585.1	1	0.00594173
prolyl endopeptidase [Danio rerio]	NP_001018589.1	7	4.65e-15
centrosomal protein of 55 kDa [Danio rerio]	NP_001018598.1	7	1.33e-70
mth938 domain-containing protein [Danio rerio]	NP_001018600.1	1	0.00117284
transmembrane protein 41A-A precursor [Danio rerio]	NP_001018601.1	5	5.25e-13
methylmalonyl-CoA epimerase, mitochondrial [Danio rerio]	NP_001018602.1	7	4.48e-08
GATS-like protein 3 [Danio rerio]	NP_001018651.1	1	0.00228362
WD repeat-containing protein 13 [Danio rerio]	NP_001018867.1	2	0.000173784
protein C-ets-2 [Danio rerio]	NP_001018874.1	34	6.88e-26
protein kish-A precursor [Danio rerio]	NP_001018875.2	1	0.0201921
integrin beta-like protein 1 precursor [Danio rerio]	NP_001019243.1	2	0.00212837
calponin 3, acidic b [Danio rerio]	NP_001019244.1	5	3.92e-05
protocadherin 1 gamma 32 [Danio rerio]	NP_001019299.1	1	0.00554072
glucosamine 6-phosphate N-acetyltransferase [Danio rerio]	NP_001019545.1	6	1.05e-05
casein kinase 1, gamma 2a [Danio rerio]	NP_001019550.1	4	9.19e-05
integrin, beta 4 precursor [Danio rerio]	NP_001019557.1	2	0.00130453
hydroxymethylbilane synthase, b [Danio rerio]	NP_001019559.1	1	0.0411699
LIM and senescent cell antigen-like-containing domain protein 1 [Danio rerio]	NP_001019560.1	1	0.00234163
TBC1 domain family member 17 [Danio rerio]	NP_001019565.1	2	6.48e-06
derlin-2 [Danio rerio]	NP_001019566.1	8	2.53e-05
nucleolar complex protein 4 homolog [Danio rerio]	NP_001019568.1	4	1.24e-05
39S ribosomal protein L28, mitochondrial [Danio rerio]	NP_001019570.1	3	2.9e-07
polymerase (RNA) II (DNA directed) polypeptide J [Danio rerio]	NP_001019571.1	3	0.00114069
cytochrome c oxidase subunit Vaa [Danio rerio]	NP_001019574.1	10	3.8e-47
SAP domain-containing ribonucleoprotein [Danio rerio]	NP_001019578.1	7	2.65e-08
cathepsin S, b.1 precursor [Danio rerio]	NP_001019580.2	16	2.38e-121
MAWD binding protein like [Danio rerio]	NP_001019582.1	9	3.31e-16
UBX domain-containing protein 8 [Danio rerio]	NP_001019583.1	13	4.68e-05
uncharacterized protein LOC554122	NP_001019588.1	13	1.99e-08
2-oxoisovalerate dehydrogenase subunit alpha, mitochondrial [Danio rerio]	NP_001019590.1	21	4.83e-08
ATPase family AAA domain-containing protein 1-B [Danio rerio]	NP_001019592.1	22	3.12e-08
syntaxin-18 [Danio rerio]	NP_001019596.1	1	0.0233249
protein TEX261 [Danio rerio]	NP_001019597.1	2	0.000215331
trans-golgi network vesicle protein 23 homolog B [Danio rerio]	NP_001019599.1	1	0.0300081
ATP synthase subunit beta, mitochondrial [Danio rerio]	NP_001019600.2	10	1.11e-45
sepiapterin reductase a [Danio rerio]	NP_001019601.2	6	0.000246848
HMG box-containing protein 1 [Danio rerio]	NP_001019602.2	1	0.0157401
small integral membrane protein 8 isoform 1 [Danio rerio]	NP_001019604.2	7	9.45e-05
complement component 9 precursor [Danio rerio]	NP_001019606.1	15	9.94e-133
proteasome alpha 2 subunit [Danio rerio]	NP_001019612.1	4	4.23e-10
cytosolic carboxypeptidase 1 [Danio rerio]	NP_001019616.1	3	0.000785623
myosin-11 [Danio rerio]	NP_001019619.1	18	1.96e-12
RNA polymerase II-associated factor 1 homolog [Danio rerio]	NP_001019624.1	7	2.99e-07
DNA-directed RNA polymerase II subunit RPB2 [Danio rerio]	NP_001019632.2	8	9.34e-05
k23 [Danio rerio]	NP_001019819.1	1	0.0241781
fatty acid binding protein 1-B.1 [Danio rerio]	NP_001019822.1	3	3.98e-28
protein SMG5 [Danio rerio]	NP_001020094.1	1	0.0199226
inter-alpha-trypsin inhibitor heavy chain H4 precursor [Danio rerio]	NP_001020335.1	45	6.82e-187
methionine aminopeptidase 1 [Danio rerio]	NP_001020336.1	6	1.04e-07
peroxisomal biogenesis factor 16 [Danio rerio]	NP_001020340.1	1	0.023443
carboxyl ester lipase, like precursor [Danio rerio]	NP_001020344.1	21	7.51e-19
six-cysteine containing astacin protease 4 precursor [Danio rerio]	NP_001020351.1	12	1.64e-52
dnaJ homolog subfamily B member 9 precursor [Danio rerio]	NP_001020355.1	21	9.83e-10
p21-activated kinase 2b [Danio rerio]	NP_001020627.1	15	5.04e-09
farnesyl pyrophosphate synthase [Danio rerio]	NP_001020642.1	23	7.69e-38
isopentenyl-diphosphate Delta-isomerase 1 [Danio rerio]	NP_001020646.1	2	3.14e-05
novel immune-type receptor 11b precursor [Danio rerio]	NP_001020668.1	2	0.0039447
F-box only protein 7 [Danio rerio]	NP_001020670.1	1	0.00196813
uncharacterized protein LOC558894 [Danio rerio]	NP_001020674.1	10	4.95e-07
adiponectin receptor protein 2 [Danio rerio]	NP_001020677.1	8	1.03e-05
ER membrane protein complex subunit 7 precursor [Danio rerio]	NP_001020686.1	11	1.08e-05
myeloid leukemia factor 2 [Danio rerio]	NP_001020687.1	1	2e-05
vacuolar protein sorting 35 [Danio rerio]	NP_001020688.2	1	0.000115383
tetratricopeptide repeat protein 32 [Danio rerio]	NP_001020691.1	3	0.000595281
secretory carrier-associated membrane protein 4 [Danio rerio]	NP_001020696.1	2	0.00141131
si:dkey-5g7.3 [Danio rerio]	NP_001020700.2	2	0.0149342
translocation protein SEC62 [Danio rerio]	NP_001020701.1	6	6.69e-06
small integral membrane protein 19 [Danio rerio]	NP_001020706.2	1	0.00011782
homocysteine-responsive endoplasmic reticulum-resident ubiquitin-like domain member 1 protein [Danio rerio]	NP_001020708.1	11	2.17e-12
fibroleukin precursor [Danio rerio]	NP_001020710.1	2	0.00132361
cytochrome P450, family 2, subfamily AD, polypeptide 3 [Danio rerio]	NP_001020725.1	73	1.57e-66
radical S-adenosyl methionine domain-containing protein 2 [Danio rerio]	NP_001020727.1	2	5.61e-09
leucine rich repeat containing 8 family, member A [Danio rerio]	NP_001025120.1	10	5.43e-13
complement C1q tumor necrosis factor-related protein 5 precursor [Danio rerio]	NP_001025124.1	2	0.00341387
U2 small nuclear RNA auxiliary factor 2a [Danio rerio]	NP_001025127.1	14	6.83e-13
cation transport regulator-like protein 2 [Danio rerio]	NP_001025128.1	11	1.22e-09
exosome complex exonuclease RRP40 [Danio rerio]	NP_001025132.1	1	0.0381106
ras-related protein Rab-24 [Danio rerio]	NP_001025141.1	1	0.000108962
transmembrane protein 128 [Danio rerio]	NP_001025144.1	1	2.64e-05
transient receptor potential cation channel subfamily M member 7 [Danio rerio]	NP_001025232.1	27	7.81e-33
apolipoprotein Bb precursor [Danio rerio]	NP_001025233.1	156	3.24e-68
nucleolar protein 11-like [Danio rerio]	NP_001025234.1	1	8.11e-06
ribonuclease T2 precursor [Danio rerio]	NP_001025235.1	23	1.03e-09
interleukin enhancer binding factor 3a [Danio rerio]	NP_001025236.1	7	4.46e-06
uncharacterized protein LOC334203 [Danio rerio]	NP_001025239.1	1	0.0368515
glutathione peroxidase 4b [Danio rerio]	NP_001025241.2	5	7.59e-97
neutrophil cytosol factor 1 [Danio rerio]	NP_001025242.1	14	1.37e-21
serine/arginine repetitive matrix 2 [Danio rerio]	NP_001025246.2	16	4.83e-06
SUZ domain-containing protein 1 [Danio rerio]	NP_001025247.1	2	0.014622
ETS domain-containing protein Elk-3 [Danio rerio]	NP_001025279.1	6	0.00117237
28S ribosomal protein S18a, mitochondrial [Danio rerio]	NP_001025285.1	6	1.78e-08
secernin-2 [Danio rerio]	NP_001025287.1	12	0.000486188
squamous cell carcinoma antigen recognized by T-cells 3 [Danio rerio]	NP_001025289.1	4	0.00381609
uncharacterized protein LOC558617 [Danio rerio]	NP_001025290.2	1	0.0085251
dynamin-2 [Danio rerio]	NP_001025299.1	4	8.73e-27
gamma-secretase subunit APH-1A [Danio rerio]	NP_001025300.1	1	0.0316333
exocyst complex component 4 [Danio rerio]	NP_001025305.1	1	0.00648806
disheveled-associated activator of morphogenesis 1 [Danio rerio]	NP_001025307.1	13	0.000259559
S-adenosylmethionine mitochondrial carrier protein [Danio rerio]	NP_001025314.1	1	0.000264238
unconventional prefoldin RPB5 interactor [Danio rerio]	NP_001025316.1	1	9.42e-06
elongation factor-1, delta, b isoform 2 [Danio rerio]	NP_001025318.1	12	2.62e-09
catechol-O-methyltransferase a [Danio rerio]	NP_001025328.2	25	1.88e-34
nuclear pore complex protein Nup107 [Danio rerio]	NP_001025338.1	2	0.00192567
peroxisomal membrane protein 11C [Danio rerio]	NP_001025343.1	6	1.97e-05
equilibrative nucleoside transporter 1 [Danio rerio]	NP_001025348.1	7	5.72e-15
solute carrier family 35 member E3 [Danio rerio]	NP_001025350.1	2	0.0047188
procollagen C-endopeptidase enhancer precursor [Danio rerio]	NP_001025352.2	22	6.12e-07
uncharacterized protein LOC563956 [Danio rerio]	NP_001025355.1	2	1.28e-06
proteasome subunit alpha type-3 [Danio rerio]	NP_001025358.1	3	6.08e-07
anoctamin-10 [Danio rerio]	NP_001025377.1	9	7.32e-06
EMILIN-1 precursor [Danio rerio]	NP_001025378.1	10	1.14e-06
N-acetylglucosamine-6-sulfatase precursor [Danio rerio]	NP_001025379.1	25	6.56e-08
zinc finger protein 292 [Danio rerio]	NP_001025383.1	2	0.0323754
tumor necrosis factor alpha-induced protein 2 [Danio rerio]	NP_001025387.1	6	1.08e-06
sorting nexin-6 [Danio rerio]	NP_001025388.1	2	0.0070461
dermatan-sulfate epimerase precursor [Danio rerio]	NP_001025396.1	3	0.0029743
coronin-7 [Danio rerio]	NP_001025407.1	4	0.00356328
mitochondrial carnitine/acylcarnitine carrier protein CACL [Danio rerio]	NP_001025408.1	2	0.0143372
transmembrane protein adipocyte-associated 1 homolog [Danio rerio]	NP_001025422.1	4	0.000547222
geranylgeranyl transferase type-1 subunit beta [Danio rerio]	NP_001025426.1	10	3.68e-07
39S ribosomal protein L44, mitochondrial [Danio rerio]	NP_001025431.2	1	0.0110913
WD repeat-containing protein 41 [Danio rerio]	NP_001025432.2	2	0.0182195
perilipin-2 [Danio rerio]	NP_001025433.1	17	8.08e-55
inositol oxygenase [Danio rerio]	NP_001025437.1	12	2.83e-36
maleylacetoacetate isomerase isoform 1 [Danio rerio]	NP_001025442.1	1	0.00119012
RRP12-like protein [Danio rerio]	NP_001025447.1	7	0.00131492
ATPase, Ca++ transporting, cardiac muscle, slow twitch 2b [Danio rerio]	NP_001025448.1	26	6.44e-06
low-density lipoprotein receptor precursor [Danio rerio]	NP_001025454.1	27	1.51e-48
myelin expression factor 2 isoform 2 [Danio rerio]	NP_001025455.1	4	0.000217109
villin 2 [Danio rerio]	NP_001025456.1	7	0.000269081
AT-rich interactive domain-containing protein 4A [Danio rerio]	NP_001026838.1	2	3.01e-06
28S ribosomal protein S35, mitochondrial precursor [Danio rerio]	NP_001026839.1	3	0.00773297
Golgi transport 1 homolog B [Danio rerio]	NP_001026841.1	1	0.00821451
cystatin C precursor [Danio rerio]	NP_001026843.2	13	3.73e-31
DDB1- and CUL4-associated factor 11 [Danio rerio]	NP_001026845.1	16	4.45e-08
alpha globin-like [Danio rerio]	NP_001028265.1	7	1.87e-20
phosphoserine phosphatase [Danio rerio]	NP_001028271.1	3	0.0118261
biogenesis of lysosome-related organelles complex-1, subunit 2 isoform 1 [Danio rerio]	NP_001028273.2	6	2.99e-06
dyskerin [Danio rerio]	NP_001028279.2	9	7.41e-05
pygopus homolog 2 [Danio rerio]	NP_001028283.2	5	0.000812566
heterogeneous nuclear ribonucleoprotein U [Danio rerio]	NP_001028767.2	21	1.28e-11
adenosine deaminase CECR1-A precursor [Danio rerio]	NP_001028889.2	3	0.000285217
zinc finger protein 598 [Danio rerio]	NP_001028890.1	1	0.014166
integrin alpha-V precursor [Danio rerio]	NP_001028893.1	4	0.000252067
dermal papilla derived protein 13 [Danio rerio]	NP_001028898.1	8	1.35e-06
signal recognition particle 14 kDa protein [Danio rerio]	NP_001028913.1	1	0.0380743
stonin-2 [Danio rerio]	NP_001028915.1	1	0.03129
transmembrane protein 251 [Danio rerio]	NP_001028918.1	9	1.56e-17
potassium channel tetramerisation domain containing 12.2 [Danio rerio]	NP_001029191.1	7	1.34e-05
secreted immunoglobulin domain 4 precursor [Danio rerio]	NP_001029354.2	25	8.67e-137
interferon alpha/beta receptor 1 precursor [Danio rerio]	NP_001029357.2	1	0.0283637
integrin, beta 1a precursor [Danio rerio]	NP_001030143.1	14	2.24e-12
phosphatidylinositol 4-kinase beta [Danio rerio]	NP_001030149.2	2	0.00174224
vesicle transport through interaction with t-SNAREs homolog 1A [Danio rerio]	NP_001030152.1	1	0.0263502
glucosamine--fructose-6-phosphate aminotransferase [isomerizing] 1 [Danio rerio]	NP_001030153.1	10	5.03e-07
NADPH--cytochrome P450 reductase [Danio rerio]	NP_001030154.1	36	1.18e-20
integrin, beta 1b precursor [Danio rerio]	NP_001030159.1	3	0.000836447
sorting nexin-3 [Danio rerio]	NP_001032183.1	1	1.1e-06
cytochrome b-c1 complex subunit 6, mitochondrial [Danio rerio]	NP_001032185.1	8	2.86e-28
uncharacterized protein LOC562761 [Danio rerio]	NP_001032189.1	9	7.75e-06
60S ribosomal protein L40 [Danio rerio]	NP_001032190.1	6	1.15e-42
apolipoprotein O [Danio rerio]	NP_001032192.1	3	9.99e-05
pre-rRNA-processing protein TSR1 homolog [Danio rerio]	NP_001032447.2	11	5.62e-05
phosphate cytidylyltransferase 1, choline, beta b [Danio rerio]	NP_001032451.1	4	6.04e-07
coiled-coil domain-containing protein 111 homolog [Danio rerio]	NP_001032455.1	8	3.13e-09
grpE protein homolog 1, mitochondrial [Danio rerio]	NP_001032461.1	16	1.29e-09
cytochrome c-1 [Danio rerio]	NP_001032470.1	12	1.31e-17
ubiquitin-conjugating enzyme E2 variant 1 [Danio rerio]	NP_001032479.1	7	7.33e-07
solute carrier family 16, member 7 (monocarboxylic acid transporter 2) [Danio rerio]	NP_001032485.1	4	8.78e-26
integrin beta-1-binding protein 1 [Danio rerio]	NP_001032486.1	1	3.39e-08
tubulin, beta, 2 [Danio rerio]	NP_001032487.1	16	7.32e-24
myelin expression factor 2 isoform 1 [Danio rerio]	NP_001032500.1	4	2.93e-07
high mobility group protein B2 [Danio rerio]	NP_001032501.1	9	2.48e-15
uncharacterized protein LOC641489 [Danio rerio]	NP_001032506.1	2	0.0206798
KTEL motif-containing protein 1 precursor [Danio rerio]	NP_001032511.1	2	0.0108023
cytochrome P450, family 3, subfamily A, polypeptide 65 [Danio rerio]	NP_001032515.1	32	3.29e-21
uncharacterized protein LOC641502 precursor [Danio rerio]	NP_001032516.1	2	0.00368663
Y+L amino acid transporter 1 [Danio rerio]	NP_001032648.1	2	3.48e-05
threonine synthase-like 2 [Danio rerio]	NP_001032655.1	4	6.86e-05
inositol monophosphatase 3 [Danio rerio]	NP_001032657.1	1	0.021619
sarcospan [Danio rerio]	NP_001032669.1	1	0.00731935
solute carrier family 6, member 6 [Danio rerio]	NP_001032750.1	1	0.0110849
pyruvate carboxylase, like [Danio rerio]	NP_001032759.1	1	0.0458169
protein SREK1IP1 [Danio rerio]	NP_001032761.1	3	4.04e-09
proteoglycan 4 precursor [Danio rerio]	NP_001032762.1	8	5.78e-09
60S ribosomal protein L22 [Danio rerio]	NP_001032766.1	4	8.85e-62
solute carrier organic anion transporter family, member 2b1 [Danio rerio]	NP_001032767.2	34	8.75e-14
mitochondrial Rho GTPase 2 [Danio rerio]	NP_001032768.1	22	7.2e-09
Hermansky-Pudlak syndrome 1 protein [Danio rerio]	NP_001032777.1	1	0.0292495
short-chain dehydrogenase/reductase family 42E member 1 [Danio rerio]	NP_001032779.1	5	3.96e-05
sorting nexin-2 [Danio rerio]	NP_001032787.1	1	0.0370993
importin subunit beta-1 [Danio rerio]	NP_001032791.2	15	2.82e-10
complement factor H like 1 precursor [Danio rerio]	NP_001032792.1	14	2.45e-61
laminin subunit alpha-4 precursor [Danio rerio]	NP_001034154.1	1	0.000581861
histone deacetylase 4 [Danio rerio]	NP_001034447.2	1	0.0215933
zinc finger protein ZFPM1 [Danio rerio]	NP_001034549.1	1	0.0127416
protein canopy-1 precursor [Danio rerio]	NP_001034586.1	4	9.97e-37
follistatin-like 1b precursor [Danio rerio]	NP_001034710.1	43	2.67e-22
forkhead box protein P1-B [Danio rerio]	NP_001034726.1	4	1.55e-10
finTRIM family, member 67 [Danio rerio]	NP_001034808.2	6	0.0044516
endothelial PAS domain-containing protein 1 [Danio rerio]	NP_001034895.1	24	1e-10
bone morphogenetic protein receptor type-2 precursor [Danio rerio]	NP_001034896.1	2	0.00413291
conserved oligomeric Golgi complex subunit 4 [Danio rerio]	NP_001034912.1	6	5.68e-08
protein canopy homolog 2 precursor [Danio rerio]	NP_001034915.2	7	3.21e-06
arsenite methyltransferase [Danio rerio]	NP_001034928.1	13	1.94e-26
protein-L-isoaspartate (D-aspartate) O-methyltransferase domain containing 2 [Danio rerio]	NP_001035010.1	3	0.0296105
RNA-binding protein 40 [Danio rerio]	NP_001035019.1	3	4.73e-08
S-acyl fatty acid synthase thioesterase, medium chain [Danio rerio]	NP_001035021.1	10	3.75e-05
sodium-dependent serotonin transporter [Danio rerio]	NP_001035061.1	3	0.000132127
UPF0160 protein MYG1, mitochondrial [Danio rerio]	NP_001035070.1	2	0.00295517
enhancer of zeste 1 [Danio rerio]	NP_001035072.2	5	0.000730294
UPF0693 protein C10orf32 homolog [Danio rerio]	NP_001035077.1	1	0.00621273
tubulin-specific chaperone E [Danio rerio]	NP_001035078.2	4	0.00130342
putative monooxygenase p33MONOX [Danio rerio]	NP_001035083.2	4	3.97e-12
adenosine 3'-phospho 5'-phosphosulfate transporter 2 [Danio rerio]	NP_001035084.1	1	0.0493447
bone morphogenetic protein 1a precursor [Danio rerio]	NP_001035126.1	4	1.96e-18
60S ribosomal protein L32 [Danio rerio]	NP_001035132.1	5	1.34e-52
UPF0390 protein zgc136864 [Danio rerio]	NP_001035133.1	7	5.93e-07
glia maturation factor gamma [Danio rerio]	NP_001035136.1	15	6.97e-10
C-Myc-binding protein [Danio rerio]	NP_001035140.1	2	0.000278113
60S ribosomal protein L31-like [Danio rerio]	NP_001035141.1	10	9.21e-25
tumor necrosis factor-inducible gene 6 protein precursor [Danio rerio]	NP_001035333.2	1	0.00432351
N-acylneuraminate cytidylyltransferase [Danio rerio]	NP_001035342.2	1	0.0397845
UDP-glucose 4-epimerase [Danio rerio]	NP_001035389.1	3	1.68e-06
uncharacterized protein LOC678543 [Danio rerio]	NP_001035392.1	6	4.59e-09
kynurenine 3-monooxygenase [Danio rerio]	NP_001035396.2	27	4.7e-24
cyclin-dependent kinase 15 [Danio rerio]	NP_001035398.1	10	3.41e-35
coagulation factor IX precursor [Danio rerio]	NP_001035400.1	23	4.92e-89
lymphocyte-specific protein tyrosine kinase isoform 2 [Danio rerio]	NP_001035418.1	3	4.93e-09
sulfatase-modifying factor 1 precursor [Danio rerio]	NP_001035430.1	5	1.46e-10
ras-related protein Rab-40C [Danio rerio]	NP_001035438.1	1	0.043578
peripheral myelin protein 22b [Danio rerio]	NP_001035445.1	7	2.12e-05
inhibitor of growth protein 1 [Danio rerio]	NP_001035446.1	1	0.0296032
H2A histone family, member Y [Danio rerio]	NP_001035451.1	17	6.67e-08
elongation of very long chain fatty acids protein 2 [Danio rerio]	NP_001035452.1	28	2.69e-13
natural resistance-associated macrophage protein 2 [Danio rerio]	NP_001035460.1	22	2.04e-11
methionine adenosyltransferase II, alpha-like [Danio rerio]	NP_001035469.1	5	1.16e-10
fukutin [Danio rerio]	NP_001036159.2	1	0.00281948
DNA polymerase delta subunit 3 [Danio rerio]	NP_001036234.1	2	0.00178786
macrophage migration inhibitory factor [Danio rerio]	NP_001036786.1	13	5.85e-44
histone 2A family member ZA [Danio rerio]	NP_001036788.1	4	1.23e-05
alanyl-tRNA synthetase, cytoplasmic isoform 1 [Danio rerio]	NP_001037775.1	19	5.17e-05
gamma-taxilin [Danio rerio]	NP_001037776.1	4	0.0042513
probable ATP-dependent RNA helicase DDX52 [Danio rerio]	NP_001037780.1	7	0.00126922
sialate O-acetylesterase precursor [Danio rerio]	NP_001037796.1	2	0.00080859
importin-8 [Danio rerio]	NP_001037799.2	6	0.00196229
putative helicase mov-10-B.1 [Danio rerio]	NP_001037807.2	2	0.0257986
protein LCHN [Danio rerio]	NP_001037812.1	1	0.0023645
phosphatidate phosphatase LPIN1 [Danio rerio]	NP_001037818.1	2	0.0045804
adenylate kinase isoenzyme 6 [Danio rerio]	NP_001037860.2	3	0.000167377
anthrax toxin receptor 2a precursor [Danio rerio]	NP_001038174.2	1	0.0120752
nardilysin [Danio rerio]	NP_001038180.2	1	0.0317747
immune-related, lectin-like receptor 3 isoform b [Danio rerio]	NP_001038207.1	2	0.00792907
serine/threonine-protein kinase TBK1 [Danio rerio]	NP_001038213.2	18	1.33e-10
uncharacterized protein LOC336888 precursor [Danio rerio]	NP_001038220.1	3	0.00888509
CKLF-like MARVEL transmembrane domain-containing protein 6 [Danio rerio]	NP_001038221.1	4	6.66e-05
cingulin [Danio rerio]	NP_001038227.1	31	1.55e-10
UBX domain-containing protein 6 [Danio rerio]	NP_001038245.1	11	1.12e-11
pre-mRNA-splicing factor SYF1 [Danio rerio]	NP_001038248.1	5	2.3e-05
sorting nexin-14 [Danio rerio]	NP_001038258.1	1	0.0363859
rho-related GTP-binding protein RhoJ [Danio rerio]	NP_001038266.1	4	0.0057929
neuroblastoma-amplified sequence [Danio rerio]	NP_001038272.1	2	0.0222621
transcription initiation factor TFIID subunit 10 [Danio rerio]	NP_001038276.1	18	1.15e-13
UPF0688 protein C1orf174 homolog [Danio rerio]	NP_001038302.1	1	0.0248317
exportin-T [Danio rerio]	NP_001038317.1	19	4.98e-13
chromodomain helicase DNA binding protein 4 [Danio rerio]	NP_001038323.1	15	1.83e-05
ATPase inhibitor B, mitochondrial [Danio rerio]	NP_001038324.1	8	4.75e-25
inner nuclear membrane protein Man1 [Danio rerio]	NP_001038329.1	3	0.0122116
uncharacterized protein LOC558619 precursor [Danio rerio]	NP_001038335.1	4	0.00990505
selenoprotein O [Danio rerio]	NP_001038336.2	1	0.00934399
protein QIL1 [Danio rerio]	NP_001038338.1	12	1.19e-06
bcl-2-like protein 13 [Danio rerio]	NP_001038356.1	5	1.09e-05
sialidase-1 precursor [Danio rerio]	NP_001038374.1	3	0.00102011
protein unc-93 homolog A [Danio rerio]	NP_001038381.1	8	0.000802186
segment polarity protein dishevelled homolog DVL-1 [Danio rerio]	NP_001038382.1	7	1.42e-08
MTSS1-like protein [Danio rerio]	NP_001038391.1	1	1.28e-40
Ets2 repressor factor [Danio rerio]	NP_001038392.1	2	0.0171021
protein tyrosine phosphatase-like [Danio rerio]	NP_001038393.1	1	0.0188052
ArfGAP with SH3 domain, ankyrin repeat and PH domain 2b [Danio rerio]	NP_001038398.2	1	0.00276528
carboxylesterase 3 precursor [Danio rerio]	NP_001038401.1	4	9.37e-17
atrial natriuretic peptide receptor 1 precursor [Danio rerio]	NP_001038402.1	20	3.62e-08
paired amphipathic helix protein Sin3b [Danio rerio]	NP_001038410.1	1	8.7e-05
ragulator complex protein LAMTOR4 [Danio rerio]	NP_001038415.1	7	3.53e-07
glutaminyl-peptide cyclotransferase-like [Danio rerio]	NP_001038418.1	7	3.35e-42
tubulointerstitial nephritis antigen-like precursor [Danio rerio]	NP_001038442.2	7	1.08e-15
Cbp/p300-interacting transactivator, with Glu/Asp-rich carboxy-terminal domain, 4a [Danio rerio]	NP_001038447.2	51	3.9e-68
switch-associated protein 70 [Danio rerio]	NP_001038451.1	11	1.15e-06
cysteine desulfurase, mitochondrial [Danio rerio]	NP_001038458.1	11	2.77e-05
mRNA cap guanine-N7 methyltransferase [Danio rerio]	NP_001038465.1	4	2.68e-08
EH domain-containing protein 3 [Danio rerio]	NP_001038469.1	1	4.38e-06
TCDD-inducible poly [ADP-ribose] polymerase [Danio rerio]	NP_001038484.1	3	1.42e-08
transmembrane 4 L six family member 18 [Danio rerio]	NP_001038487.1	9	5.83e-07
C-C chemokine receptor family-like [Danio rerio]	NP_001038492.1	11	7.48e-07
uncharacterized protein LOC563854 [Danio rerio]	NP_001038496.1	7	3.4e-07
transmembrane protein 106B [Danio rerio]	NP_001038517.1	2	4.95e-06
Rho-class glutathione S-transferase [Danio rerio]	NP_001038525.1	5	6.78e-13
uncharacterized protein LOC565020 [Danio rerio]	NP_001038532.1	1	4.23e-05
protein Z-dependent protease inhibitor precursor [Danio rerio]	NP_001038536.2	16	8.85e-26
RING finger and SPRY domain-containing protein 1 precursor [Danio rerio]	NP_001038537.2	1	0.00192822
heat shock protein HSP 90-alpha [Danio rerio]	NP_001038538.1	16	6.59e-09
heat shock 70 kDa protein 14 [Danio rerio]	NP_001038541.1	3	0.00493538
SH2 domain-containing adapter protein D [Danio rerio]	NP_001038542.1	5	3.72e-07
BTB/POZ domain-containing protein 2 [Danio rerio]	NP_001038557.1	3	0.0134619
sorting nexin family member 27 [Danio rerio]	NP_001038565.1	3	4.47e-05
sodium-coupled neutral amino acid transporter 2 [Danio rerio]	NP_001038569.1	19	1.95e-27
TGF-beta-activated kinase 1 and MAP3K7-binding protein 3 [Danio rerio]	NP_001038570.1	3	8.09e-07
furin A precursor [Danio rerio]	NP_001038571.1	33	1.3e-15
uncharacterized protein LOC566596 precursor [Danio rerio]	NP_001038575.1	2	0.00326415
INO80 complex homolog 1 [Danio rerio]	NP_001038584.1	31	2.74e-05
SNARE-associated protein Snapin [Danio rerio]	NP_001038613.1	3	0.0108558
F-box only protein 18 [Danio rerio]	NP_001038614.1	5	6.26e-06
sorting nexin-17 [Danio rerio]	NP_001038622.2	1	0.0433815
protein sel-1 homolog 1 precursor [Danio rerio]	NP_001038629.1	19	1.51e-12
serine incorporator 2 precursor [Danio rerio]	NP_001038647.1	17	4.64e-13
endothelin 2 precursor [Danio rerio]	NP_001038650.1	2	0.00122757
28S ribosomal protein S18c, mitochondrial [Danio rerio]	NP_001038655.2	11	5.12e-11
DNA topoisomerase 2-beta [Danio rerio]	NP_001038656.1	1	0.00547185
arginase-1 [Danio rerio]	NP_001038662.1	3	1.1e-20
arf-GAP with SH3 domain, ANK repeat and PH domain-containing protein 2 [Danio rerio]	NP_001038672.1	9	2.24e-06
EF-hand domain-containing protein D2 [Danio rerio]	NP_001038676.1	19	3.93e-16
uncharacterized protein LOC571127 precursor [Danio rerio]	NP_001038677.1	15	2.24e-13
myosin-Ig [Danio rerio]	NP_001038686.1	2	0.0248227
protein SCO2 homolog, mitochondrial [Danio rerio]	NP_001038697.1	4	0.00527789
phosphopantothenate--cysteine ligase [Danio rerio]	NP_001038705.1	3	0.000999723
cell growth regulator with RING finger domain protein 1 [Danio rerio]	NP_001038722.1	1	0.0476922
COMM domain-containing protein 1 [Danio rerio]	NP_001038730.1	4	0.000263263
finTRIM family, member 14 [Danio rerio]	NP_001038735.2	71	2.81e-21
plakophilin 3 [Danio rerio]	NP_001038745.1	3	5.26e-07
2'-phosphodiesterase [Danio rerio]	NP_001038753.2	7	4.95e-13
prefoldin subunit 2 [Danio rerio]	NP_001038754.1	12	2.89e-06
phenylalanine--tRNA ligase alpha subunit [Danio rerio]	NP_001038760.2	3	0.00491607
galectin-related protein [Danio rerio]	NP_001038765.1	3	0.0172307
dnaJ homolog subfamily C member 8 [Danio rerio]	NP_001038771.1	1	0.00862234
acyl-CoA dehydrogenase family member 9, mitochondrial [Danio rerio]	NP_001038772.1	15	8.41e-07
UPF0471 protein C1orf63 homolog [Danio rerio]	NP_001038773.1	1	0.0370389
glutamate [NMDA] receptor-associated protein 1 [Danio rerio]	NP_001038775.1	3	7.67e-18
crumbs homolog 3a precursor [Danio rerio]	NP_001038787.1	17	6.16e-05
KRR1 small subunit processome component homolog [Danio rerio]	NP_001038790.2	8	3.14e-05
selenoprotein S [Danio rerio]	NP_001038799.2	12	2.55e-08
ribosomal protein L22-like 1 [Danio rerio]	NP_001038800.1	4	8.87e-10
lambda-crystallin homolog [Danio rerio]	NP_001038806.1	3	2.84e-18
dolichyl-phosphate beta-glucosyltransferase [Danio rerio]	NP_001038819.1	11	3.68e-15
28S ribosomal protein S14, mitochondrial [Danio rerio]	NP_001038823.1	8	8.13e-20
39S ribosomal protein L20, mitochondrial [Danio rerio]	NP_001038824.1	3	0.00158795
NADH-cytochrome b5 reductase 2 [Danio rerio]	NP_001038825.1	2	0.0044636
keratinocyte-associated protein 2 [Danio rerio]	NP_001038827.1	5	4.5e-24
transmembrane protein 86B [Danio rerio]	NP_001038833.1	5	2.65e-06
DNA-directed RNA polymerase III subunit RPC9 [Danio rerio]	NP_001038838.1	2	0.000251872
glucokinase [Danio rerio]	NP_001038850.2	11	8.83e-09
basic leucine zipper transcriptional factor ATF-like 3 [Danio rerio]	NP_001038857.1	1	0.000326346
28S ribosomal protein S9, mitochondrial [Danio rerio]	NP_001038861.1	8	4.7e-06
uncharacterized protein LOC556313 [Danio rerio]	NP_001038864.1	3	0.0075385
ubiquinone biosynthesis monooxygenase COQ6 [Danio rerio]	NP_001038869.1	1	0.000406275
ribonuclease kappa-A [Danio rerio]	NP_001038870.1	7	2.49e-17
tetraspanin-14 [Danio rerio]	NP_001038877.1	16	2.23e-12
prostaglandin-H2 D-isomerase precursor [Danio rerio]	NP_001038880.1	4	1.56e-10
capZ-interacting protein [Danio rerio]	NP_001038887.1	10	2.71e-12
uncharacterized protein LOC751722 [Danio rerio]	NP_001038897.1	1	0.00702282
39S ribosomal protein L32, mitochondrial [Danio rerio]	NP_001038905.1	5	8.12e-05
5-hydroxyisourate hydrolase [Danio rerio]	NP_001038917.2	5	3.04e-10
retinol dehydrogenase 13 [Danio rerio]	NP_001038920.1	2	0.0241957
28S ribosomal protein S6, mitochondrial [Danio rerio]	NP_001038921.1	6	1.01e-08
nucleobindin-1 precursor [Danio rerio]	NP_001038928.1	12	1.22e-09
uncharacterized protein LOC751761 isoform 2 [Danio rerio]	NP_001038935.2	1	0.0193826
protein FAM195B [Danio rerio]	NP_001038936.1	1	0.031441
type IV antifreeze protein precursor [Danio rerio]	NP_001038953.1	1	1.23e-15
protein disulfide-isomerase TMX3 precursor [Danio rerio]	NP_001039026.1	1	0.00536295
proteasome subunit beta type-7 [Danio rerio]	NP_001039029.2	3	1.25e-13
late secretory pathway protein AVL9 homolog [Danio rerio]	NP_001039030.1	2	0.00257524
casein kinase 1, gamma 2b [Danio rerio]	NP_001039315.1	1	0.0146797
aquaporin-like [Danio rerio]	NP_001039327.1	12	2.68e-14
LSM7 homolog, U6 small nuclear RNA associated [Danio rerio]	NP_001041471.1	9	5.73e-14
leukocyte cell-derived chemotaxin 2 precursor [Danio rerio]	NP_001041520.1	5	1.28e-242
protein O-mannosyl-transferase 1 [Danio rerio]	NP_001041532.2	6	0.00539578
syndecan-4 precursor [Danio rerio]	NP_001041614.1	30	8.81e-17
finTRIM family, member 82 [Danio rerio]	NP_001068571.1	1	0.0138136
protein OS-9 [Danio rerio]	NP_001068576.1	18	9.93e-18
OTU domain-containing protein 5-A [Danio rerio]	NP_001068578.1	5	4.35e-05
hepatocyte nuclear factor 4-gamma [Danio rerio]	NP_001068579.1	8	2.87e-05
RWD domain-containing protein 2B [Danio rerio]	NP_001068583.1	1	0.00048743
WD repeat-containing protein 74 [Danio rerio]	NP_001070031.1	5	6.89e-08
protein lin-54 homolog [Danio rerio]	NP_001070035.1	3	0.00615079
ribose-phosphate pyrophosphokinase 1 [Danio rerio]	NP_001070036.1	9	9.73e-12
myelin-associated neurite-outgrowth inhibitor [Danio rerio]	NP_001070037.1	7	1.07e-15
store-operated calcium entry-associated regulatory factor precursor [Danio rerio]	NP_001070057.1	16	1.24e-21
28S ribosomal protein S5, mitochondrial precursor [Danio rerio]	NP_001070064.1	6	0.00612382
solute carrier family 25 member 38-A [Danio rerio]	NP_001070070.1	5	1.02e-30
RAN GTPase activating protein 1 [Danio rerio]	NP_001070084.1	1	3.85e-07
cytokine-inducible SH2-containing protein [Danio rerio]	NP_001070085.1	6	2.95e-06
mesencephalic astrocyte-derived neurotrophic factor precursor [Danio rerio]	NP_001070097.1	6	1.76e-07
phosphoethanolamine methyltransferase [Danio rerio]	NP_001070105.1	1	0.0174412
uncharacterized protein LOC767704 precursor [Danio rerio]	NP_001070110.1	2	0.00137297
XIAP-associated factor 1 [Danio rerio]	NP_001070115.1	3	0.000603938
mitochondrial dynamic protein MID49 [Danio rerio]	NP_001070116.2	8	0.00162983
nucleolin [Danio rerio]	NP_001070120.2	10	1.36e-15
3-oxo-5-alpha-steroid 4-dehydrogenase 1 [Danio rerio]	NP_001070121.1	7	4.29e-29
ras-related protein Rab-21 [Danio rerio]	NP_001070133.1	5	3.13e-08
dynein, cytoplasmic 1, intermediate chain 2a [Danio rerio]	NP_001070135.1	10	1.8e-08
transmembrane protein 229b [Danio rerio]	NP_001070141.1	1	0.0319544
39S ribosomal protein L35, mitochondrial [Danio rerio]	NP_001070193.1	3	2.25e-07
sialin [Danio rerio]	NP_001070195.1	1	0.0153207
40S ribosomal protein S16 [Danio rerio]	NP_001070200.1	1	2.85e-08
lectin, mannose-binding 2-like b precursor [Danio rerio]	NP_001070201.1	10	0.00107664
cysteine and histidine-rich protein 1 [Danio rerio]	NP_001070208.1	3	4.03e-05
ras homolog enriched in brain [Danio rerio]	NP_001070216.1	5	7.9e-12
ubiquinol-cytochrome c reductase complex chaperone [Danio rerio]	NP_001070223.1	10	2.21e-09
uncharacterized protein LOC767807 [Danio rerio]	NP_001070242.1	1	0.0313069
trafficking protein particle complex subunit 2 [Danio rerio]	NP_001070243.1	4	2.32e-07
5'-nucleotidase domain-containing protein 2 [Danio rerio]	NP_001070611.1	24	3.07e-15
coagulation factor XIII A chain [Danio rerio]	NP_001070622.1	6	1.37e-05
HECT domain containing 3 [Danio rerio]	NP_001070627.2	6	1.6e-14
uncharacterized protein LOC562009 precursor	NP_001070718.1	6	4.88e-06
forkhead box protein O1-A [Danio rerio]	NP_001070725.2	1	0.0370001
uncharacterized protein LOC768122 [Danio rerio]	NP_001070726.1	2	0.0252525
beta-1,4-galactosyltransferase 1 [Danio rerio]	NP_001070727.2	3	6.95e-06
integrator complex subunit 9 [Danio rerio]	NP_001070738.1	2	0.00891651
uncharacterized protein LOC768125 [Danio rerio]	NP_001070739.1	1	0.0455834
histone-lysine N-methyltransferase SETDB1-B [Danio rerio]	NP_001070745.2	14	6.51e-06
cryptochrome 1a [Danio rerio]	NP_001070765.2	14	8.48e-08
leukocyte receptor cluster member 9 [Danio rerio]	NP_001070766.1	28	8.39e-32
probable carboxypeptidase PM20D1.2 precursor [Danio rerio]	NP_001070769.1	5	0.000898918
serum/glucocorticoid regulated kinase 1-like [Danio rerio]	NP_001070770.2	3	3.28e-21
regulator of G-protein signaling 18 [Danio rerio]	NP_001070775.1	2	0.00353399
dipeptidyl peptidase 9 [Danio rerio]	NP_001070781.2	4	0.000120268
protein Dr1 [Danio rerio]	NP_001070782.1	1	0.00955966
DEP domain-containing mTOR-interacting protein [Danio rerio]	NP_001070788.2	6	0.00203741
vitamin K-dependent protein S precursor [Danio rerio]	NP_001070791.1	15	2.62e-28
39S ribosomal protein L18, mitochondrial [Danio rerio]	NP_001070798.1	9	2.4e-19
kelch-like protein 24 [Danio rerio]	NP_001070808.1	2	0.000628486
ATP synthase subunit alpha, mitochondrial [Danio rerio]	NP_001070823.1	21	4.16e-119
protein kinase, cAMP-dependent, regulatory, type II, alpha A [Danio rerio]	NP_001070838.2	13	1.76e-11
leucine-rich repeat-containing protein 8D [Danio rerio]	NP_001070848.1	9	0.000110058
NXPE family member 3 precursor [Danio rerio]	NP_001070849.1	1	4.54e-05
C2 domain-containing protein 2-like [Danio rerio]	NP_001070851.1	4	0.00208364
solute carrier family 27 (fatty acid transporter), member 6 precursor [Danio rerio]	NP_001070854.1	61	2.86e-118
glycerate kinase [Danio rerio]	NP_001070856.1	31	3.42e-35
transcription factor A, mitochondrial [Danio rerio]	NP_001070857.1	2	0.0322422
proto-oncogene serine/threonine-protein kinase pim-1 [Danio rerio]	NP_001070859.1	19	2.29e-55
probable ubiquitin carboxyl-terminal hydrolase FAF-X [Danio rerio]	NP_001070917.1	3	0.0116713
fatty-acid amide hydrolase 2-B [Danio rerio]	NP_001070930.1	21	1.57e-25
39S ribosomal protein L21, mitochondrial [Danio rerio]	NP_001070936.1	1	0.0330355
UDP-glucose:glycoprotein glucosyltransferase 1 precursor [Danio rerio]	NP_001071002.1	26	1.29e-09
dnaJ homolog subfamily C member 1 precursor [Danio rerio]	NP_001071003.1	23	4.43e-18
H(+)/Cl(-) exchange transporter 7 [Danio rerio]	NP_001071005.1	1	0.0004653
sodium channel subunit beta-1 precursor [Danio rerio]	NP_001071007.1	1	0.000952283
tRNA wybutosine-synthesizing protein 5 [Danio rerio]	NP_001071011.1	1	0.038188
CTD small phosphatase-like protein 2-A [Danio rerio]	NP_001071012.1	1	0.0381853
ribosome-releasing factor 2, mitochondrial [Danio rerio]	NP_001071013.1	2	1.09e-12
DDB1- and CUL4-associated factor 5 [Danio rerio]	NP_001071020.1	2	0.0144848
tyrosine aminotransferase [Danio rerio]	NP_001071022.1	10	2.7e-69
multiple inositol polyphosphate histidine phosphatase, 1a [Danio rerio]	NP_001071025.1	14	2.05e-15
short coiled-coil protein A [Danio rerio]	NP_001071027.1	2	0.00564832
cathepsin F precursor [Danio rerio]	NP_001071036.1	3	0.0216468
pre-mRNA-splicing factor CWC22 homolog [Danio rerio]	NP_001071037.1	2	0.00322405
serine/threonine kinase 36 (fused homolog, Drosophila) [Danio rerio]	NP_001071039.2	5	9.65e-05
thyroid hormone receptor interactor 4 [Danio rerio]	NP_001071043.2	6	0.00143463
DDB1- and CUL4-associated factor 12 [Danio rerio]	NP_001071048.1	4	0.000348285
platelet receptor Gi24 precursor [Danio rerio]	NP_001071049.1	1	1.41e-08
zinc finger MYND domain-containing protein 11 isoform 2 [Danio rerio]	NP_001071051.1	2	0.00112111
protein phosphatase 1L [Danio rerio]	NP_001071068.1	2	0.00925443
cytochrome P450, family 4, subfamily V, polypeptide 8 [Danio rerio]	NP_001071070.1	2	4.23e-31
microtubule-associated tumor suppressor 1 homolog A [Danio rerio]	NP_001071076.1	3	1.94e-15
aspartyl-tRNA synthetase, cytoplasmic [Danio rerio]	NP_001071079.1	14	5.02e-19
COMM domain-containing protein 8 [Danio rerio]	NP_001071186.1	1	0.000422542
acid trehalase-like protein 1 [Danio rerio]	NP_001071193.1	1	0.0485611
UPF0565 protein C2orf69 homolog [Danio rerio]	NP_001071196.2	1	0.0140865
serine/threonine-protein kinase 17A [Danio rerio]	NP_001071197.1	2	0.0350411
ribosome biogenesis protein bop1 [Danio rerio]	NP_001071203.1	2	3.67e-05
transmembrane protease, serine 4a [Danio rerio]	NP_001071206.1	32	1.43e-30
methylcrotonoyl-CoA carboxylase	NP_001071208.1	32	1.43e-09
serine proteinase inhibitor, clade A, member 1 precursor [Danio rerio]	NP_001071226.1	10	4.85e-168
COP9 signalosome complex subunit 1 [Danio rerio]	NP_001071227.1	1	0.000184205
AT-rich interactive domain-containing protein 2 [Danio rerio]	NP_001071231.1	2	0.000725908
ubiquitin thioesterase zranb1-B [Danio rerio]	NP_001071236.1	9	8.97e-12
stromal membrane-associated protein 1 [Danio rerio]	NP_001071246.1	5	8.11e-06
dnaJ homolog subfamily B member 14 [Danio rerio]	NP_001071255.1	2	0.0382288
28S ribosomal protein S28, mitochondrial [Danio rerio]	NP_001071258.1	5	3.7e-07
endothelin-converting enzyme 1 [Danio rerio]	NP_001071260.1	1	0.00587938
putative glycerol kinase 5 [Danio rerio]	NP_001071271.2	2	1.01e-07
ubuquitin c [Danio rerio]	NP_001071272.2	9	2.48e-34
uncharacterized protein LOC777768 [Danio rerio]	NP_001071274.1	23	1.04e-14
sulfotransferase family 2, cytosolic sulfotransferase 2 [Danio rerio]	NP_001071637.1	5	1.81e-05
uncharacterized protein LOC780838 [Danio rerio]	NP_001073127.2	13	2.39e-07
RILP-like protein 1 [Danio rerio]	NP_001073132.2	3	0.00301333
glycoprotein integral membrane protein 1 precursor [Danio rerio]	NP_001073305.1	9	1.31e-08
reticulon-4 isoform 4-l [Danio rerio]	NP_001073381.1	15	3.55e-27
ribosomal RNA processing protein 36 homolog [Danio rerio]	NP_001073413.1	12	0.00040497
glioma tumor suppressor candidate region gene 2 protein [Danio rerio]	NP_001073415.1	9	4.7e-07
TNFAIP3-interacting protein 1 [Danio rerio]	NP_001073421.1	9	3.19e-07
isochorismatase domain-containing protein 2, mitochondrial [Danio rerio]	NP_001073422.2	13	4.79e-19
aldehyde dehydrogenase family 16 member A1 [Danio rerio]	NP_001073423.2	23	1.96e-07
pre-B-cell leukemia homeobox interacting protein 1 [Danio rerio]	NP_001073425.1	3	8.76e-06
gametogenetin-binding protein 2 [Danio rerio]	NP_001073430.1	1	1.17e-06
cytosolic purine 5'-nucleotidase [Danio rerio]	NP_001073435.1	1	0.0464959
mannoside acetylglucosaminyltransferase 1 [Danio rerio]	NP_001073440.1	6	8.74e-09
3-hydroxy-3-methylglutaryl-Coenzyme A reductase a [Danio rerio]	NP_001073446.1	33	1.49e-28
phosphatidic acid phosphatase type 2B [Danio rerio]	NP_001073447.1	15	1.28e-16
carboxypeptidase N subunit 2 precursor [Danio rerio]	NP_001073448.1	21	4.44e-13
anoctamin 5b [Danio rerio]	NP_001073452.1	2	0.00270534
dnaJ homolog subfamily B member 2 [Danio rerio]	NP_001073462.1	4	0.00011143
elongation factor G, mitochondrial [Danio rerio]	NP_001073463.1	2	0.00137083
putative sodium-coupled neutral amino acid transporter 9 [Danio rerio]	NP_001073468.1	15	5.26e-09
uncharacterized protein LOC562658 [Danio rerio]	NP_001073469.1	14	1.3e-14
tuftelin [Danio rerio]	NP_001073470.1	27	3.51e-07
NAD kinase b [Danio rerio]	NP_001073471.1	7	4.07e-08
uncharacterized protein LOC563192 [Danio rerio]	NP_001073474.1	1	0.0453541
uncharacterized protein LOC563663 precursor [Danio rerio]	NP_001073479.1	27	3.84e-152
activity-dependent neuroprotector [Danio rerio]	NP_001073484.1	1	0.0227377
monocarboxylate transporter 10 [Danio rerio]	NP_001073497.1	5	2.45e-43
nonhistone chromosomal protein HMG-14A-like [Danio rerio]	NP_001073502.1	4	1.2e-06
microsomal glutathione S-transferase-like [Danio rerio]	NP_001073503.1	12	1.87e-49
elongation factor Ts, mitochondrial [Danio rerio]	NP_001073504.1	5	0.0141471
tumor protein p53-inducible nuclear protein 1 [Danio rerio]	NP_001073505.1	12	1.78e-20
uncharacterized protein LOC568780 [Danio rerio]	NP_001073507.1	2	2.9e-06
methyltransferase like 7A precursor [Danio rerio]	NP_001073508.1	7	7.81e-07
protein GPR107 precursor [Danio rerio]	NP_001073515.1	9	1.3e-09
glucose-6-phosphatase 3 [Danio rerio]	NP_001073535.1	1	0.0102967
elongator complex protein 5 [Danio rerio]	NP_001073536.1	6	0.0150749
RING finger protein 115 [Danio rerio]	NP_001073542.1	6	8.62e-09
macrophage colony-stimulating factor 2 [Danio rerio]	NP_001073545.1	1	0.0132425
NF-kappa-B inhibitor epsilon [Danio rerio]	NP_001073558.1	2	4.69e-05
optic atrophy 3 protein homolog [Danio rerio]	NP_001073635.1	5	5.31e-07
protein phosphatase 1 regulatory subunit 37 [Danio rerio]	NP_001073636.1	5	7.6e-10
surfeit locus protein 1 [Danio rerio]	NP_001073642.1	2	0.00539678
mannosyl-oligosaccharide glucosidase [Danio rerio]	NP_001073659.1	34	2.16e-16
spermatogenesis-associated protein 2 [Danio rerio]	NP_001073660.2	2	5.63e-07
eukaryotic translation initiation factor 4 gamma 1 [Danio rerio]	NP_001073669.1	42	8.16e-11
ubiquitin-associated domain-containing protein 2 [Danio rerio]	NP_001074030.1	2	0.0413683
heparan sulfate glucosamine 3-O-sulfotransferase 3B1 [Danio rerio]	NP_001074037.1	4	1.94e-05
heparan sulfate (glucosamine) 3-O-sulfotransferase 3B1a isoform 1 [Danio rerio]	NP_001074038.1	32	2.61e-16
protein SHQ1 homolog [Danio rerio]	NP_001074069.1	4	0.0044636
pantothenate kinase 2, mitochondrial [Danio rerio]	NP_001074075.2	3	0.000811938
solute carrier family 39 (zinc transporter), member 3 [Danio rerio]	NP_001074088.1	1	1.41e-05
high affinity cAMP-specific and IBMX-insensitive 3',5'-cyclic phosphodiesterase 8A [Danio rerio]	NP_001074096.1	8	0.000719978
acyl-coenzyme A thioesterase THEM4 [Danio rerio]	NP_001074103.1	1	9.11e-05
interleukin 1 receptor-like 1 ligand precursor [Danio rerio]	NP_001074109.1	16	2.52e-08
N-acetylgalactosamine-6-sulfatase [Danio rerio]	NP_001074110.1	1	0.00307836
striatin [Danio rerio]	NP_001074111.1	4	8.64e-06
cyclic AMP-responsive element-binding protein 3-like protein 2 [Danio rerio]	NP_001074120.1	1	0.00548754
sideroflexin-3 [Danio rerio]	NP_001074133.1	1	0.00774708
heparan sulfate 2-O-sulfotransferase 1 [Danio rerio]	NP_001074139.1	13	2.36e-31
transmembrane protein 205 [Danio rerio]	NP_001074155.1	5	6.54e-07
protein CREG1 precursor [Danio rerio]	NP_001074159.1	2	1.36e-17
28S ribosomal protein S2, mitochondrial [Danio rerio]	NP_001074162.1	7	8.13e-11
pallidin [Danio rerio]	NP_001074166.1	4	2.23e-06
LDLR chaperone MESD [Danio rerio]	NP_001074173.1	15	1.49e-06
uncharacterized protein LOC751672 [Danio rerio]	NP_001074222.1	2	0.00137077
Rho guanine nucleotide exchange factor (GEF) 1a [Danio rerio]	NP_001075100.1	4	0.000253657
chymotrypsinogen 2-like precursor [Danio rerio]	NP_001075159.1	2	0.00124172
lysine (K)-specific demethylase 2B [Danio rerio]	NP_001075161.2	6	3.7e-05
zinc finger protein 346 [Danio rerio]	NP_001075218.1	1	0.00543203
ubiquitin-associated protein 2-like [Danio rerio]	NP_001075950.1	6	0.00137313
bifunctional purine biosynthesis protein PURH [Danio rerio]	NP_001076265.2	29	2.15e-09
14-3-3 protein beta/alpha-A [Danio rerio]	NP_001076267.1	6	1.31e-41
group XIIA secretory phospholipase A2 precursor [Danio rerio]	NP_001076268.1	4	0.00321093
lysine-specific demethylase 4B [Danio rerio]	NP_001076274.1	2	0.011613
PX domain-containing protein kinase-like protein [Danio rerio]	NP_001076277.1	2	5.89e-07
ATP synthase mitochondrial F1 complex assembly factor 2 [Danio rerio]	NP_001076290.1	11	0.000376483
DNA-damage-inducible transcript 3 [Danio rerio]	NP_001076294.1	21	2.24e-07
F-box only protein 46 [Danio rerio]	NP_001076300.1	15	3.64e-05
cAMP-dependent protein kinase catalytic subunit alpha [Danio rerio]	NP_001076309.1	1	0.0468142
poly [ADP-ribose] polymerase 12 [Danio rerio]	NP_001076321.1	2	0.000896254
39S ribosomal protein L37, mitochondrial [Danio rerio]	NP_001076324.1	5	1.42e-11
succinate dehydrogenase assembly factor 2, mitochondrial precursor [Danio rerio]	NP_001076333.1	2	4.59e-08
sulfotransferase family 3, cytosolic sulfotransferase 3 [Danio rerio]	NP_001076345.1	10	9.34e-45
amidophosphoribosyltransferase [Danio rerio]	NP_001076346.2	16	2.66e-12
Williams Beuren syndrome chromosome region 22 protein [Danio rerio]	NP_001076348.1	4	6.71e-05
uncharacterized protein LOC797943 [Danio rerio]	NP_001076390.1	4	8.65e-13
zinc finger BED domain-containing protein 4 [Danio rerio]	NP_001076410.1	6	0.000575638
integrin beta-3 precursor [Danio rerio]	NP_001076417.1	4	0.000142021
uncharacterized protein LOC100009622 precursor [Danio rerio]	NP_001076460.1	1	2.44e-24
large neutral amino acids transporter small subunit 3 [Danio rerio]	NP_001076469.1	3	0.000869356
lanC-like protein 2 [Danio rerio]	NP_001076472.1	1	0.0148139
neural Wiskott-Aldrich syndrome protein [Danio rerio]	NP_001076475.1	3	0.00058057
ubiquinone biosynthesis protein COQ7 homolog [Danio rerio]	NP_001076480.1	1	2.14e-05
protein PAT1 homolog 1 [Danio rerio]	NP_001076497.1	17	3.77e-06
regulator of microtubule dynamics protein 3 [Danio rerio]	NP_001076519.1	12	0.000125397
ubiquitin-associated protein 2-like [Danio rerio]	NP_001076535.1	1	0.0435984
proline-rich nuclear receptor coactivator 1 [Danio rerio]	NP_001076548.1	25	8.69e-32
transmembrane protein 168-A [Danio rerio]	NP_001076555.1	10	0.00115619
fatty acyl-CoA reductase 1 [Danio rerio]	NP_001076558.1	7	1.8e-05
androgen receptor [Danio rerio]	NP_001076592.1	2	0.0131399
hydroxyacid oxidase 1 [Danio rerio]	NP_001077011.1	2	6.05e-10
dnaJ homolog subfamily C member 10 [Danio rerio]	NP_001077016.1	4	1.02e-07
kinesin light chain 2 [Danio rerio]	NP_001077019.1	1	0.0403307
recombining binding protein suppressor of hairless [Danio rerio]	NP_001077020.1	1	0.0317294
oral cancer overexpressed 1 [Danio rerio]	NP_001077021.1	2	0.000138888
pre-mRNA-splicing factor ISY1 homolog [Danio rerio]	NP_001077032.1	2	8.01e-10
ATP-dependent RNA helicase SUPV3L1, mitochondrial precursor [Danio rerio]	NP_001077033.1	2	0.0118955
huntingtin-interacting protein 1-related protein [Danio rerio]	NP_001077034.1	4	0.0049454
lanosterol synthase [Danio rerio]	NP_001077036.1	18	1.13e-50
RNA polymerase-associated protein CTR9 homolog [Danio rerio]	NP_001077052.1	8	4.96e-06
brevican core protein precursor [Danio rerio]	NP_001077282.1	1	0.024544
zinc finger CCHC domain-containing protein 8 [Danio rerio]	NP_001077287.1	30	6.04e-18
proprotein convertase subtilisin/kexin type 5b preproprotein [Danio rerio]	NP_001077298.1	45	4.47e-24
chemokine (C-X-C motif) receptor 7b [Danio rerio]	NP_001077301.1	10	1e-12
calcium uptake protein 1, mitochondrial [Danio rerio]	NP_001077302.1	1	0.00449466
vascular cell adhesion protein 1 precursor [Danio rerio]	NP_001077304.1	9	0.000396192
splicing factor, arginine/serine-rich 18 [Danio rerio]	NP_001077306.1	11	1.48e-08
pantothenate kinase 1 [Danio rerio]	NP_001077310.1	1	2.65e-06
uncharacterized protein LOC568891 precursor [Danio rerio]	NP_001077317.1	8	1.61e-88
RILP-like protein 2 [Danio rerio]	NP_001077319.1	3	0.00327721
indoleamine 2,3-dioxygenase 2 [Danio rerio]	NP_001077323.1	1	0.0111684
complement factor B precursor [Danio rerio]	NP_001077327.1	26	5.27e-81
yrdC domain-containing protein, mitochondrial [Danio rerio]	NP_001077336.1	4	1.06e-06
odorant receptor, family H, subfamily 135, member 1 [Danio rerio]	NP_001077338.1	2	0.000448124
alpha-1,6-mannosyl-glycoprotein 2-beta-N-acetylglucosaminyltransferase [Danio rerio]	NP_001077344.1	6	0.000207873
protein DGCR14 [Danio rerio]	NP_001082799.1	8	8.56e-05
high mobility group protein 20A [Danio rerio]	NP_001082803.1	1	0.04092
adaptor-related protein complex 1, sigma-like [Danio rerio]	NP_001082809.1	1	0.0420566
protein FAM162B [Danio rerio]	NP_001082812.1	9	6.43e-13
3-mercaptopyruvate sulfurtransferase [Danio rerio]	NP_001082815.1	7	8.22e-46
nucleosome assembly protein 1-like 4a [Danio rerio]	NP_001082816.1	2	0.00130873
cysteine protease ATG4B [Danio rerio]	NP_001082821.1	9	0.000184738
vacuolar protein-sorting-associated protein 25 [Danio rerio]	NP_001082831.2	2	0.000324309
protein RRP5 homolog [Danio rerio]	NP_001082837.2	10	1.96e-11
glycerol-3-phosphate acyltransferase 2, mitochondrial [Danio rerio]	NP_001082849.1	2	0.00772474
transmembrane protein 87A precursor [Danio rerio]	NP_001082853.2	20	2.68e-11
bifunctional lysine-specific demethylase and histidyl-hydroxylase NO66 [Danio rerio]	NP_001082857.1	9	5.59e-07
sperm-associated antigen 1 [Danio rerio]	NP_001082875.2	1	0.00113069
tankyrase 1 [Danio rerio]	NP_001082884.1	13	0.000197188
transmembrane protein 135 [Danio rerio]	NP_001082887.1	19	4.22e-17
peroxiredoxin-4 precursor [Danio rerio]	NP_001082894.1	2	8.16e-05
chemokine (C-X-C motif) receptor 3.1 [Danio rerio]	NP_001082899.2	5	2.49e-06
mitochondrial trifunctional protein, alpha subunit [Danio rerio]	NP_001082906.1	7	1.36e-09
uncharacterized protein LOC100000104 [Danio rerio]	NP_001082917.1	4	1.24e-06
ubiquitin-conjugating enzyme E2 D4 [Danio rerio]	NP_001082922.1	6	1.69e-07
1,25-dihydroxyvitamin D(3) 24-hydroxylase, mitochondrial [Danio rerio]	NP_001082927.1	10	6.94e-09
sterol regulatory element-binding protein 2 [Danio rerio]	NP_001082935.1	15	9.45e-70
arginyl-tRNA--protein transferase 1 [Danio rerio]	NP_001082937.1	5	3.45e-06
sphingosine-1-phosphate lyase 1 [Danio rerio]	NP_001082938.1	5	1.05e-07
beta-2 adrenergic receptor [Danio rerio]	NP_001082940.1	2	0.0208574
serine/threonine-protein kinase ULK3 [Danio rerio]	NP_001082941.1	1	0.0298083
bombesin receptor-activated protein C6orf89 homolog [Danio rerio]	NP_001082946.1	4	0.00030284
heat shock 70 kDa protein 13 precursor [Danio rerio]	NP_001082948.1	2	0.00570887
ribosome binding factor A [Danio rerio]	NP_001082954.1	4	1.23e-05
uncharacterized protein LOC100037332 [Danio rerio]	NP_001082956.1	5	7.53e-23
replication factor C subunit 1 [Danio rerio]	NP_001082960.2	2	0.00632496
D-beta-hydroxybutyrate dehydrogenase, mitochondrial [Danio rerio]	NP_001082978.1	13	1.59e-36
uncharacterized protein LOC100037357 [Danio rerio]	NP_001082979.1	18	1.64e-10
hematological and neurological expressed 1a [Danio rerio]	NP_001082982.1	2	2.34e-11
leukocyte receptor cluster member 8 homolog [Danio rerio]	NP_001082988.1	5	2.48e-20
sodium-dependent glucose transporter 1 [Danio rerio]	NP_001082989.1	6	4.48e-09
ATPase inhibitor A, mitochondrial [Danio rerio]	NP_001082990.1	7	7.03e-69
U2-associated SR140 protein-like [Danio rerio]	NP_001083001.2	2	0.00664125
ubiquitin-conjugating enzyme E2 J2 [Danio rerio]	NP_001083004.1	1	0.0151114
dickkopf-related protein 3 precursor [Danio rerio]	NP_001083014.1	1	0.0115839
FACT complex subunit SPT16 [Danio rerio]	NP_001091053.1	18	2.85e-09
A-kinase anchor protein 12 [Danio rerio]	NP_001091654.1	4	1.29e-06
N-acetylated-alpha-linked acidic dipeptidase-like protein [Danio rerio]	NP_001091660.1	8	4.21e-05
uncharacterized protein LOC100000539 [Danio rerio]	NP_001091661.1	1	0.00297981
uncharacterized protein LOC100004931 [Danio rerio]	NP_001091664.1	1	0.0172452
B-cell receptor CD22 precursor [Danio rerio]	NP_001091715.1	2	0.00187072
uncharacterized protein LOC569842 precursor [Danio rerio]	NP_001091722.1	7	3.52e-54
uncharacterized protein LOC570890 precursor [Danio rerio]	NP_001091724.1	1	6.95e-26
uncharacterized protein LOC100002730 precursor [Danio rerio]	NP_001091731.1	3	1.26e-18
protein HEXIM [Danio rerio]	NP_001091859.1	9	0.00040838
ATP synthase, H+ transporting, mitochondrial F0 complex, subunit E [Danio rerio]	NP_001091951.1	9	4.33e-39
selenoprotein T2 precursor [Danio rerio]	NP_001091957.2	9	6.63e-15
28S ribosomal protein S29, mitochondrial [Danio rerio]	NP_001092207.1	18	1.37e-19
histone cluster 1, H4-like [Danio rerio]	NP_001092231.1	12	1.5e-19
6-pyruvoyl tetrahydrobiopterin synthase [Danio rerio]	NP_001092237.1	1	0.00365279
phospholysine phosphohistidine inorganic pyrophosphate phosphatase [Danio rerio]	NP_001092251.1	1	0.0242293
methylmalonyl-CoA mutase, mitochondrial [Danio rerio]	NP_001092696.1	11	1.75e-12
nuclear casein kinase and cyclin-dependent kinase substrate 1b [Danio rerio]	NP_001092709.1	3	0.00491128
G-protein coupled receptor 183-A [Danio rerio]	NP_001092711.1	2	0.0257689
39S ribosomal protein L36, mitochondrial [Danio rerio]	NP_001092727.1	2	1.42e-14
ras-related protein Rab-8B [Danio rerio]	NP_001092729.1	4	0.00141011
TM2 domain-containing protein 1 precursor [Danio rerio]	NP_001092733.1	3	4.12e-05
uncharacterized protein LOC100093712 precursor [Danio rerio]	NP_001092735.1	2	0.000277007
1-phosphatidylinositol 4,5-bisphosphate phosphodiesterase delta-3-A [Danio rerio]	NP_001092893.1	4	0.000237688
protein asteroid homolog 1 [Danio rerio]	NP_001092900.1	10	1.19e-09
transmembrane protein 2 [Danio rerio]	NP_001092919.1	1	0.0400088
glycerol-3-phosphate acyltransferase 3-like [Danio rerio]	NP_001092920.1	19	1.11e-08
acyl-CoA synthetase long-chain family member 4, like [Danio rerio]	NP_001093209.1	11	1.39e-11
acyl-coenzyme A thioesterase 11 [Danio rerio]	NP_001093445.1	10	1.42e-08
crystallin, zeta (quinone reductase) [Danio rerio]	NP_001093446.1	12	3.85e-08
endoplasmic reticulum mannosyl-oligosaccharide 1,2-alpha-mannosidase [Danio rerio]	NP_001093449.1	10	0.00308525
transcription factor Sp2 [Danio rerio]	NP_001093452.1	2	0.02654
ADP-ribosylation factor-like 14 [Danio rerio]	NP_001093453.1	5	0.0029423
homeodomain-interacting protein kinase 2 [Danio rerio]	NP_001093455.2	1	0.000802938
spectrin beta chain, brain 1 [Danio rerio]	NP_001093459.1	85	3.16e-17
ran guanine nucleotide release factor [Danio rerio]	NP_001093465.1	1	1.38e-06
probable global transcription activator SNF2L1 [Danio rerio]	NP_001093467.1	5	0.0024797
calmodulin-regulated spectrin-associated protein 1-B [Danio rerio]	NP_001093471.1	3	8.4e-05
E3 ubiquitin-protein ligase LRSAM1 [Danio rerio]	NP_001093474.1	1	0.0151534
sorting nexin-18 [Danio rerio]	NP_001093476.1	12	1.16e-07
polypyrimidine tract-binding protein 2 [Danio rerio]	NP_001093477.1	1	0.0225951
complement component 3-like precursor [Danio rerio]	NP_001093483.1	92	6.02e-194
complement component 3-like isoform 1 precursor [Danio rerio]	NP_001093490.1	5	5.62e-74
si:ch73-252g14.4 [Danio rerio]	NP_001093499.1	23	1.14e-87
unconventional myosin-Ic [Danio rerio]	NP_001093501.1	1	0.0112282
39S ribosomal protein L9, mitochondrial [Danio rerio]	NP_001093514.2	14	7.38e-09
inhibitor of growth protein 5 [Danio rerio]	NP_001093519.1	4	2.33e-10
optineurin [Danio rerio]	NP_001093536.2	18	2.05e-27
zinc transporter 7 [Danio rerio]	NP_001093556.1	24	1.45e-13
V-set and immunoglobulin domain-containing protein 10 precursor [Danio rerio]	NP_001093564.2	4	0.000347095
ribonuclease like 2 precursor [Danio rerio]	NP_001093575.1	1	0.0362545
Fc receptor, IgE, high affinity I, gamma polypeptide precursor [Danio rerio]	NP_001093576.1	14	4.92e-13
RNA-binding protein 5 [Danio rerio]	NP_001093608.2	17	1.44e-24
apolipoprotein A-Ib precursor [Danio rerio]	NP_001093614.2	8	1.64e-101
uncharacterized protein LOC100101643 [Danio rerio]	NP_001093617.1	2	0.00838939
60S acidic ribosomal protein P2 [Danio rerio]	NP_001093906.1	13	1.54e-117
U6 snRNA-associated Sm-like protein LSm5 [Danio rerio]	NP_001093908.1	5	1.74e-08
vacuolar protein sorting 4 homolog b-like [Danio rerio]	NP_001094432.1	57	6e-11
GDP-mannose 4,6 dehydratase isoform 1 [Danio rerio]	NP_001095945.1	2	0.00270428
72 kDa inositol polyphosphate 5-phosphatase [Danio rerio]	NP_001096089.2	1	0.0420753
uncharacterized protein LOC100124611 [Danio rerio]	NP_001096107.1	1	0.0484898
ankyrin repeat and FYVE domain-containing protein 1 [Danio rerio]	NP_001096142.1	1	0.00411818
ubiquitin-conjugating enzyme E2 E1 [Danio rerio]	NP_001096586.1	2	3.44e-17
uncharacterized protein LOC568894 [Danio rerio]	NP_001096591.1	4	5.29e-07
DNA ligase 4 [Danio rerio]	NP_001096593.1	2	0.0186601
cystatin B [Danio rerio]	NP_001096599.1	5	0.0155238
cytochrome b-c1 complex subunit Rieske, mitochondrial [Danio rerio]	NP_001096664.1	13	7.71e-71
triple functional domain protein [Danio rerio]	NP_001097996.1	2	0.00125132
alpha-1,3-mannosyltransferase ALG2 [Danio rerio]	NP_001098406.2	1	0.0115684
THO complex subunit 4 [Danio rerio]	NP_001098578.1	1	0.022463
uncharacterized protein LOC561607 precursor [Danio rerio]	NP_001098580.1	5	0.0027427
tubulin alpha-1B chain [Danio rerio]	NP_001098596.2	7	3.39e-06
selenoprotein X, 1b [Danio rerio]	NP_001098598.2	1	0.0137528
polyadenylate-binding protein nuclear 1 isoform 2 [Danio rerio]	NP_001098602.1	2	1.94e-05
hydroxyacyl-Coenzyme A dehydrogenase/3-ketoacyl-Coenzyme A thiolase/enoyl-Coenzyme A hydratase, alpha subunit a [Danio rerio]	NP_001098746.1	15	1.36e-22
splicing factor 3B subunit 2 [Danio rerio]	NP_001098747.1	18	6.42e-06
60S ribosomal protein L37a [Danio rerio]	NP_001098996.1	2	8.19e-34
cytochrome b ascorbate-dependent protein 3 [Danio rerio]	NP_001099054.1	15	3.08e-13
transmembrane protein 177 isoform 2	NP_001099055.1	3	1.88e-10
ceramide kinase [Danio rerio]	NP_001099056.1	13	1.94e-05
poly(U)-binding-splicing factor PUF60 [Danio rerio]	NP_001099058.1	2	9.24e-06
serpin peptidase inhibitor-like precursor [Danio rerio]	NP_001099059.2	24	1.77e-61
guanidinoacetate N-methyltransferase [Danio rerio]	NP_001099065.1	5	0.00015088
mitochondrial import inner membrane translocase subunit Tim23 [Danio rerio]	NP_001099068.1	9	1.57e-08
Golgin subfamily A member 7 [Danio rerio]	NP_001099069.1	4	3.53e-08
N-acetyl-D-glucosamine kinase [Danio rerio]	NP_001099163.1	11	9.98e-06
aurora kinase A-interacting protein [Danio rerio]	NP_001099165.1	4	3.42e-10
G-protein coupled receptor 84 [Danio rerio]	NP_001099167.1	5	1.32e-05
uncharacterized protein LOC100126028 [Danio rerio]	NP_001099177.1	1	0.0286193
uncharacterized protein LOC559351 [Danio rerio]	NP_001103174.1	3	0.000794612
uncharacterized protein LOC796128 [Danio rerio]	NP_001103197.1	1	8.21e-10
carboxymethylenebutenolidase homolog [Danio rerio]	NP_001103302.1	9	4.26e-05
dedicator of cytokinesis protein 1 [Danio rerio]	NP_001103481.1	2	6.24e-07
autoimmune regulator [Danio rerio]	NP_001103484.1	1	0.0386545
carboxypeptidase B [Danio rerio]	NP_001103491.1	8	2.18e-49
stomatin-like protein 1 [Danio rerio]	NP_001103502.1	3	6.95e-05
squalene monooxygenase [Danio rerio]	NP_001103509.1	31	2.53e-17
aspartoacylase [Danio rerio]	NP_001103573.1	1	0.0140445
uncharacterized protein LOC559280 [Danio rerio]	NP_001103577.2	1	0.00756805
major histocompatibility complex class I ZE like precursor [Danio rerio]	NP_001103588.1	37	6.26e-17
5'-AMP-activated protein kinase catalytic subunit alpha-1 [Danio rerio]	NP_001103756.1	7	4.42e-05
hyaluronan-binding protein 2 [Danio rerio]	NP_001103843.1	33	1.76e-85
UDP-glucose 6-dehydrogenase [Danio rerio]	NP_001103872.1	13	1.29e-12
heat shock cognate 71 kDa protein [Danio rerio]	NP_001103873.1	38	5.91e-103
WAS protein family homolog 1 [Danio rerio]	NP_001103920.1	4	8.02e-06
vasodilator-stimulated phosphoprotein [Danio rerio]	NP_001103922.1	2	0.000268893
BTB (POZ) domain containing 10a [Danio rerio]	NP_001103929.1	1	0.0122248
neutrophil cytosol factor 2 [Danio rerio]	NP_001103932.1	10	8.99e-06
succinate-semialdehyde dehydrogenase, mitochondrial [Danio rerio]	NP_001103938.2	11	1.93e-07
quinoid dihydropteridine reductase a [Danio rerio]	NP_001103939.1	24	6.93e-31
protein WWC3 [Danio rerio]	NP_001103940.1	1	0.00115318
dual specificity testis-specific protein kinase 2 [Danio rerio]	NP_001103946.1	4	1.54e-06
dolichol kinase [Danio rerio]	NP_001103954.1	1	0.0195439
preimplantation protein 4-like [Danio rerio]	NP_001103993.1	1	0.00706156
ectopic P granules protein 5 homolog [Danio rerio]	NP_001103995.1	1	0.025454
vasorin b precursor [Danio rerio]	NP_001104232.1	1	0.0205681
coiled-coil domain-containing protein 94 [Danio rerio]	NP_001104303.1	3	1.65e-06
interleukin 13 receptor, alpha 1 precursor [Danio rerio]	NP_001104307.1	1	0.00791694
growth hormone receptor b precursor [Danio rerio]	NP_001104551.1	10	2.72e-15
hemopexin precursor [Danio rerio]	NP_001104617.1	13	1.97e-125
ribosome biogenesis protein BMS1 homolog [Danio rerio]	NP_001104620.2	6	0.00311869
suppressor of tumorigenicity 7 protein-like [Danio rerio]	NP_001104626.1	5	1.76e-06
uncharacterized protein LOC562056 [Danio rerio]	NP_001104635.1	1	0.0420623
39S ribosomal protein L55, mitochondrial [Danio rerio]	NP_001104649.1	3	4.71e-07
ATP-binding cassette sub-family D member 1 [Danio rerio]	NP_001104656.1	5	0.00160845
transmembrane protein 59 precursor [Danio rerio]	NP_001104658.1	4	3.51e-16
prefoldin subunit 5 [Danio rerio]	NP_001104665.1	4	2.6e-10
AFG3-like protein 2 [Danio rerio]	NP_001104667.1	4	0.00391279
carbonic anhydrase 5B, mitochondrial [Danio rerio]	NP_001104671.1	14	1.96e-20
uncharacterized protein LOC791587 [Danio rerio]	NP_001104678.1	10	5.12e-29
probable tubulin polyglutamylase TTLL2 [Danio rerio]	NP_001104700.1	1	0.00360012
cystathionine-beta-synthase a [Danio rerio]	NP_001104702.1	21	3.63e-54
sorting nexin-15 [Danio rerio]	NP_001104707.1	2	0.019076
receptor activity-modifying protein 1 precursor [Danio rerio]	NP_001104721.1	7	1.48e-09
uncharacterized protein LOC100008100 [Danio rerio]	NP_001104724.2	1	1.32e-09
kelch-like ECH-associated protein 1 [Danio rerio]	NP_001106948.1	2	0.0010402
interleukin-6 receptor subunit beta precursor [Danio rerio]	NP_001106976.1	30	3.14e-21
interleukin-12 receptor subunit beta-2 [Danio rerio]	NP_001106977.1	1	0.0353373
interleukin-27 subunit beta precursor [Danio rerio]	NP_001106980.1	30	1.36e-26
FAD-dependent oxidoreductase domain-containing protein 1 [Danio rerio]	NP_001107050.1	8	1.06e-07
heat shock cognate 70-kd protein, like [Danio rerio]	NP_001107061.1	2	0.0114016
nuclear pore glycoprotein p62 [Danio rerio]	NP_001107068.1	2	0.000630359
uncharacterized protein LOC567059 [Danio rerio]	NP_001107079.1	10	1.82e-13
uncharacterized protein LOC567309 [Danio rerio]	NP_001107080.1	11	1.87e-10
MAP7 domain containing 1 [Danio rerio]	NP_001107107.1	3	0.000484692
pygopus homolog 1 [Danio rerio]	NP_001107109.1	1	0.0359145
spartin [Danio rerio]	NP_001107130.1	6	1.62e-75
interleukin-13 receptor subunit alpha-2 precursor [Danio rerio]	NP_001107203.1	1	0.00676494
leukemia inhibitory factor receptor alpha b precursor [Danio rerio]	NP_001107204.1	5	2.39e-06
colony stimulating factor 2 receptor, beta, low-affinity (granulocyte-macrophage) precursor [Danio rerio]	NP_001107205.1	3	0.0120974
carcinoembryonic antigen-related cell adhesion molecule 5 precursor [Danio rerio]	NP_001107266.1	5	4.34e-24
exocyst complex component 5 [Danio rerio]	NP_001107268.1	2	0.0058754
interleukin-6 receptor subunit alpha [Danio rerio]	NP_001107790.1	42	8.35e-49
nck-associated protein 1-like [Danio rerio]	NP_001107884.1	8	0.000210936
hemK methyltransferase family member 1 [Danio rerio]	NP_001107891.1	1	0.00608524
uncharacterized protein LOC563587 [Danio rerio]	NP_001107897.1	14	1.48e-12
receptor (G protein-coupled) activity modifying protein 2 precursor [Danio rerio]	NP_001107904.1	1	0.00606074
complement component 1, s subcomponent-like precursor [Danio rerio]	NP_001107921.1	1	0.015276
interferon-induced, double-stranded RNA-activated protein kinase [Danio rerio]	NP_001107942.1	3	0.000151571
zinc finger protein 502-like [Danio rerio]	NP_001107949.1	1	0.000339144
zinc finger E-box-binding homeobox 2 isoform 1 [Danio rerio]	NP_001108023.1	1	0.040339
plasminogen activator inhibitor 1 precursor [Danio rerio]	NP_001108031.1	14	2.51e-07
ATP-binding cassette sub-family G member 8 [Danio rerio]	NP_001108041.2	1	4.41e-05
uncharacterized protein LOC100136852 precursor [Danio rerio]	NP_001108043.1	57	6.46e-23
F-box/WD repeat-containing protein 8 [Danio rerio]	NP_001108050.1	4	0.00302452
E3 ubiquitin-protein ligase MARCH7 [Danio rerio]	NP_001108052.2	20	5.43e-08
glycerol kinase [Danio rerio]	NP_001108056.1	3	5.64e-58
ATP-binding cassette, sub-family A (ABC1), member 1B [Danio rerio]	NP_001108058.2	23	1.16e-20
protein CLN8 [Danio rerio]	NP_001108060.1	3	0.000153417
UPF0561 protein C2orf68 homolog [Danio rerio]	NP_001108165.1	1	0.00141613
immunity-related GTPase family, f1 [Danio rerio]	NP_001108170.1	1	0.015003
deoxyribonuclease-2-alpha precursor [Danio rerio]	NP_001108210.1	1	0.00555893
MAP kinase-interacting serine/threonine-protein kinase 1 [Danio rerio]	NP_001108211.2	7	0.000108957
cytosol aminopeptidase [Danio rerio]	NP_001108319.1	6	3.8e-06
non-muscle caldesmon [Danio rerio]	NP_001108355.1	20	1.96e-06
methylmalonic aciduria and homocystinuria type C protein homolog [Danio rerio]	NP_001108361.1	1	2.08e-08
cytochrome c oxidase assembly protein 3 homolog, mitochondrial [Danio rerio]	NP_001108388.2	17	1.84e-08
chemokine CCL-C24j precursor [Danio rerio]	NP_001108521.2	8	6.22e-21
zinc finger protein 414 [Danio rerio]	NP_001108523.1	1	0.00319842
chemokine (C-X-C motif) ligand C1c precursor [Danio rerio]	NP_001108532.1	5	9.21e-37
glyceraldehyde-3-phosphate dehydrogenase [Danio rerio]	NP_001108586.1	3	2.1e-13
septin-8-A [Danio rerio]	NP_001108589.1	1	0.00610916
pericentriolar material 1 protein [Danio rerio]	NP_001108595.1	10	1.45e-11
thioredoxin domain containing 1 precursor [Danio rerio]	NP_001108605.1	1	0.0073365
DEAH (Asp-Glu-Ala-His) box polypeptide 15 [Danio rerio]	NP_001108613.1	4	0.000179301
RNA binding motif protein 14 [Danio rerio]	NP_001108616.1	8	8.66e-09
sphingosine 1-phosphate receptor 4 [Danio rerio]	NP_001112363.1	17	1.65e-09
U3 small nucleolar RNA-interacting protein 2 [Danio rerio]	NP_001112367.1	1	0.00477663
cysteinyl-tRNA synthetase, cytoplasmic [Danio rerio]	NP_001112372.1	3	0.00108517
uncharacterized protein LOC100142634 precursor [Danio rerio]	NP_001116084.1	2	0.00350877
uncharacterized protein LOC100142635 precursor [Danio rerio]	NP_001116085.1	11	1.41e-12
39S ribosomal protein L22, mitochondrial [Danio rerio]	NP_001116093.1	3	2.14e-05
uncharacterized protein LOC100142653 [Danio rerio]	NP_001116100.1	4	0.000117636
mothers against decapentaplegic homolog 4 [Danio rerio]	NP_001116172.1	6	3.92e-05
V-type proton ATPase 116 kDa subunit a isoform 2 [Danio rerio]	NP_001116219.1	1	0.0392953
oxysterol-binding protein 2 [Danio rerio]	NP_001116220.1	10	3.16e-09
matrin 3-like [Danio rerio]	NP_001116256.2	1	0.00917167
threonyl-tRNA synthetase, cytoplasmic isoform 1 [Danio rerio]	NP_001116258.1	22	6.9e-10
cullin-4B [Danio rerio]	NP_001116316.1	3	0.000727286
dolichol phosphate-mannose biosynthesis regulatory protein [Danio rerio]	NP_001116318.1	4	5.91e-08
DAB2 interacting protein [Danio rerio]	NP_001116329.1	1	0.0409354
mannan-binding lectin serine protease 2 precursor [Danio rerio]	NP_001116330.1	47	1.06e-106
myxovirus (influenza virus) resistance G [Danio rerio]	NP_001116443.1	46	2.07e-44
endoplasmic reticulum aminopeptidase 2 precursor [Danio rerio]	NP_001116524.1	19	1.53e-10
dihydropyrimidinase [Danio rerio]	NP_001116535.1	22	6.77e-14
transcobalamin-2 precursor [Danio rerio]	NP_001116703.1	19	4.73e-94
nuclear receptor subfamily 1, group H, member 5 [Danio rerio]	NP_001116713.1	15	2.43e-08
UDP-N-acetylglucosamine transporter [Danio rerio]	NP_001116721.1	11	9.7e-10
uncharacterized protein LOC560131 [Danio rerio]	NP_001116724.1	5	0.00575629
RING finger protein 10 [Danio rerio]	NP_001116727.1	22	5.95e-43
U5 small nuclear ribonucleoprotein 200 kDa helicase [Danio rerio]	NP_001116729.1	7	7.01e-05
uncharacterized protein LOC561637 [Danio rerio]	NP_001116733.1	9	0.000453455
sterol 26-hydroxylase, mitochondrial [Danio rerio]	NP_001116749.1	3	0.0239953
C1 inhibitor precursor [Danio rerio]	NP_001116757.1	21	2.57e-74
uncharacterized protein LOC568385 [Danio rerio]	NP_001116762.1	3	0.0228123
uncharacterized protein LOC791704 precursor [Danio rerio]	NP_001116775.1	3	1.4e-05
uncharacterized protein LOC792509 precursor [Danio rerio]	NP_001116778.1	8	7.59e-25
ral guanine nucleotide dissociation stimulator [Danio rerio]	NP_001116789.1	1	0.0490435
serine hydroxymethyltransferase, mitochondrial [Danio rerio]	NP_001116846.1	31	1.6e-12
CD9 antigen [Salmo salar]	NP_001117013.1	1	0.0120282
type I keratin S8 [Oncorhynchus mykiss]	NP_001117826.1	5	3.02e-05
interleukin-1 receptor antagonist [Oncorhynchus mykiss]	NP_001117868.2	10	4.73e-05
aryl hydrocarbon receptor nuclear translocator [Oncorhynchus mykiss]	NP_001118182.1	2	2.37e-05
long-chain-fatty-acid--CoA ligase ACSBG2 [Danio rerio]	NP_001119851.1	16	7.65e-15
serine/threonine-protein kinase SIK1 [Danio rerio]	NP_001119855.1	7	1.65e-07
DNA ligase 1 [Danio rerio]	NP_001119860.1	1	0.00284364
xenotropic and polytropic retrovirus receptor 1 homolog [Danio rerio]	NP_001119862.1	12	2.84e-05
guanine nucleotide exchange factor VAV3 [Danio rerio]	NP_001119865.1	4	0.000153659
uncharacterized protein LOC561321 [Danio rerio]	NP_001119872.1	2	1.29e-06
protein KTI12 homolog [Danio rerio]	NP_001119890.1	3	1.77e-07
phosphatidylinositol-glycan biosynthesis class X protein precursor [Danio rerio]	NP_001119908.1	9	4.84e-06
LIX1-like protein [Danio rerio]	NP_001119911.1	1	0.041381
pyridoxal (pyridoxine, vitamin B6) kinase a [Danio rerio]	NP_001119921.1	16	8.85e-97
septin-7 isoform 2 [Danio rerio]	NP_001119922.1	1	1.37e-05
immunoresponsive gene 1 [Danio rerio]	NP_001119928.1	3	3.41e-09
nuclease-sensitive element-binding protein 1 isoform 1 [Danio rerio]	NP_001119929.1	5	3.04e-110
insulin-like growth factor-binding protein 2-B precursor [Danio rerio]	NP_001119936.1	6	2.37e-51
sortilin 1b precursor [Danio rerio]	NP_001119937.1	3	4.65e-10
inaD-like protein [Danio rerio]	NP_001120657.1	1	0.0186514
triple QxxK/R motif-containing protein [Danio rerio]	NP_001120728.2	5	1.96e-18
nucleolar RNA helicase 2 [Danio rerio]	NP_001120807.1	5	2.24e-34
complement component 1, q subcomponent-like 4 like precursor [Danio rerio]	NP_001120808.1	32	3.94e-22
serine/threonine-protein kinase MST4 [Danio rerio]	NP_001120949.1	1	0.00759484
bloodthirsty-related gene family, member 6 [Danio rerio]	NP_001120951.1	5	6.02e-06
HMG domain-containing protein 4 [Danio rerio]	NP_001120984.1	1	0.00939677
TBC1 domain family member 8B [Danio rerio]	NP_001120987.1	29	2.88e-08
heme oxygenase 1 [Danio rerio]	NP_001120988.1	10	1.3e-19
UPF0600 protein C5orf51 homolog [Danio rerio]	NP_001121701.1	1	0.0215222
sperm flagellar protein 2 [Danio rerio]	NP_001121704.1	1	0.0466147
ras-associated and pleckstrin homology domains-containing protein 1 [Danio rerio]	NP_001121716.1	19	3.1e-19
mitofusin-2 [Danio rerio]	NP_001121726.1	26	6.26e-13
methylenetetrahydrofolate reductase [Danio rerio]	NP_001121727.1	27	4.85e-46
torsin-3A precursor [Danio rerio]	NP_001121738.1	4	0.000149266
interleukin-2 receptor subunit beta precursor [Danio rerio]	NP_001121739.1	33	1.85e-13
UDP glucuronosyltransferase 5 family, polypeptide E1 precursor [Danio rerio]	NP_001121757.1	35	6.95e-18
lysine (K)-specific demethylase 5Ba [Danio rerio]	NP_001121799.1	14	3.61e-08
28S ribosomal protein S31, mitochondrial [Danio rerio]	NP_001121800.1	14	9.7e-06
ras GTPase-activating-like protein IQGAP1 [Danio rerio]	NP_001121812.1	33	2.12e-26
S100 calcium binding protein U [Danio rerio]	NP_001121813.1	35	4.08e-34
polypeptide N-acetylgalactosaminyltransferase 2 [Danio rerio]	NP_001121823.1	3	8.61e-05
pleckstrin homology domain-containing family A member 2 [Danio rerio]	NP_001121835.1	7	2.27e-05
sulfhydryl oxidase 1 [Danio rerio]	NP_001121836.1	6	0.000244616
erlin-2 precursor [Danio rerio]	NP_001121887.1	10	2.16e-06
AP-1 complex subunit beta-1 [Danio rerio]	NP_001122002.1	7	0.000959077
leptin precursor [Danio rerio]	NP_001122048.1	1	0.0183614
peptidyl-prolyl cis-trans isomerase FKBP10 [Danio rerio]	NP_001122138.1	5	0.0108846
transmembrane emp24 domain-containing protein 3 precursor [Danio rerio]	NP_001122140.1	18	7.43e-09
SAM domain, SH3 domain and nuclear localisation signals, 1a [Danio rerio]	NP_001122141.1	2	0.000112755
si:rp71-45k5.4 [Danio rerio]	NP_001122146.1	4	2.99e-06
prolactin receptor precursor [Danio rerio]	NP_001122149.1	2	0.0105269
vinculin [Danio rerio]	NP_001122153.1	1	0.0216792
bifunctional 3'-phosphoadenosine 5'-phosphosulfate synthase 1 [Danio rerio]	NP_001122171.1	1	0.0346319
[Pyruvate dehydrogenase [lipoamide]] kinase isozyme 4, mitochondrial [Danio rerio]	NP_001122176.1	73	1.07e-09
uncharacterized protein LOC565664 [Danio rerio]	NP_001122200.1	1	0.0185019
Kruppel-like factor 9 [Danio rerio]	NP_001122201.1	14	1.69e-15
transcobalamin like precursor [Danio rerio]	NP_001122207.1	6	6e-63
THAP domain-containing protein 4 [Danio rerio]	NP_001122208.1	2	0.00930409
uncharacterized protein LOC568476 [Danio rerio]	NP_001122215.1	6	1.09e-145
cytochrome b-561 [Danio rerio]	NP_001122216.2	4	3.46e-11
uncharacterized protein LOC569781 [Danio rerio]	NP_001122225.1	9	5.38e-07
melanoma-derived growth regulatory protein precursor [Danio rerio]	NP_001122226.1	19	1.15e-07
uncharacterized protein LOC571819 precursor [Danio rerio]	NP_001122234.1	4	0.000596028
lipase maturation factor 2 [Danio rerio]	NP_001122236.1	19	3.45e-08
uncharacterized protein LOC792608 [Danio rerio]	NP_001122246.1	6	1.44e-07
mitochondrial import inner membrane translocase subunit Tim8 B [Danio rerio]	NP_001122251.1	15	5.32e-08
neural proliferation, differentiation and control, 1 precursor [Danio rerio]	NP_001122255.1	23	2.4e-12
ubiquitin-like [Danio rerio]	NP_001122257.1	3	7e-05
nucleoside diphosphate-linked moiety X motif 19, mitochondrial [Danio rerio]	NP_001122258.1	4	0.000638035
olfactory receptor 11A1-like [Danio rerio]	NP_001122261.1	9	1.83e-10
NF-kappa-B inhibitor beta [Danio rerio]	NP_001122267.1	25	1.83e-15
tripeptidyl-peptidase 1 precursor [Danio rerio]	NP_001122270.1	5	4.55e-06
CMP-sialic acid transporter [Danio rerio]	NP_001122283.1	4	9.99e-07
proteasome subunit beta type-3 [Danio rerio]	NP_001123295.1	3	3.27e-33
chemokine CCL-C25ab precursor [Danio rerio]	NP_001123366.1	2	0.00250064
adrenomedullin 2a precursor [Danio rerio]	NP_001123607.1	3	0.00196961
protein tyrosine phosphatase, receptor type, Na precursor [Danio rerio]	NP_001124060.1	4	6.87e-09
calpastatin [Danio rerio]	NP_001124063.2	6	8.83e-07
toll-like receptor 5b precursor [Danio rerio]	NP_001124067.1	18	8.28e-127
uncharacterized protein LOC100170780 [Danio rerio]	NP_001124091.1	20	1.25e-10
uncharacterized protein LOC100170785 precursor [Danio rerio]	NP_001124096.1	2	0.00292943
tetratricopeptide repeat protein 13 precursor [Danio rerio]	NP_001124099.1	2	0.00247479
uncharacterized protein LOC100170809 precursor [Danio rerio]	NP_001124116.1	5	2.01e-113
ski-like protein [Danio rerio]	NP_001124141.1	2	0.00357255
beta thymosin-like [Danio rerio]	NP_001124169.1	3	5.14e-141
uncharacterized protein LOC559344 [Danio rerio]	NP_001124244.1	7	0.00540324
V-set and immunoglobulin domain containing 8b precursor [Danio rerio]	NP_001124253.1	6	1.26e-13
wu:fk11d03 [Danio rerio]	NP_001124256.1	4	2.36e-05
FTS and Hook-interacting protein homolog [Danio rerio]	NP_001124329.1	1	0.0419827
calpain-7 [Danio rerio]	NP_001128580.1	3	0.000263495
urocanate hydratase 1 [Danio rerio]	NP_001128601.1	19	1.28e-59
CD4-2 protein precursor [Danio rerio]	NP_001128609.1	2	0.000571032
uncharacterized protein LOC100190888 [Danio rerio]	NP_001129045.1	1	0.00472879
small integral membrane protein 13 [Danio rerio]	NP_001129051.1	8	1.6e-08
fibrillin-2 precursor [Danio rerio]	NP_001129262.1	5	7.86e-06
MAL2 proteolipid protein [Danio rerio]	NP_001129449.1	1	1.23e-07
uncharacterized protein LOC570390 precursor [Danio rerio]	NP_001129450.1	5	3.15e-109
C-C motif chemokine 19-like precursor [Danio rerio]	NP_001129720.2	21	1.51e-152
GTP cyclohydrolase 1 [Danio rerio]	NP_001129727.2	1	0.0109656
glutathione peroxidase 3 (plasma) precursor [Danio rerio]	NP_001131027.1	1	2.52e-10
acyl-CoA synthetase family member 2, mitochondrial precursor [Danio rerio]	NP_001132910.1	1	0.0122765
vitronectin b precursor [Danio rerio]	NP_001132933.1	25	2.53e-90
elastase 2 precursor [Danio rerio]	NP_001132936.1	5	9.29e-59
Keratinocytes-associated transmembrane protein 2 [Salmo salar]	NP_001133332.1	3	0.000863947
K0141 protein [Salmo salar]	NP_001133520.1	17	8.25e-06
Abl interactor 1 [Salmo salar]	NP_001133536.1	2	0.00341769
Thymidine phosphorylase [Salmo salar]	NP_001133751.1	15	7.81e-14
Butyrate response factor 1 [Salmo salar]	NP_001133923.1	16	3.41e-72
Transmembrane 4 L6 family member 1 [Salmo salar]	NP_001134067.1	3	1.18e-05
Williams-Beuren syndrome chromosomal region 18 protein homolog [Salmo salar]	NP_001134490.1	1	0.0199332
hematopoietic cell-specific Lyn substrate 1 [Salmo salar]	NP_001135283.1	2	0.00734526
Membrane-spanning 4-domains subfamily A member 15 [Salmo salar]	NP_001135330.1	34	2.56e-109
solute carrier family 13, member 5 [Danio rerio]	NP_001136038.1	42	1.53e-25
interleukin-1 receptor accessory protein-like 1-B precursor [Danio rerio]	NP_001136054.1	20	3.82e-136
immediate early response 2 [Danio rerio]	NP_001136055.1	7	1.98e-07
leucine-rich PPR-motif containing [Danio rerio]	NP_001136064.1	3	0.000604084
alanine aminotransferase 2-like [Danio rerio]	NP_001136246.1	1	1.05e-17
transcription elongation factor B, polypeptide 2 [Danio rerio]	NP_001136426.1	14	1.23e-13
mitochondrial inner membrane organizing system protein 1 [Danio rerio]	NP_001136427.1	1	0.0144227
thrombopoietin [Danio rerio]	NP_001137225.1	23	1.36e-23
adenomatous polyposis coli protein [Danio rerio]	NP_001137312.1	3	0.000186545
interferon regulatory factor 3 [Danio rerio]	NP_001137376.1	12	2.3e-06
Golgin-45 [Danio rerio]	NP_001138275.1	2	0.0105181
UDP glucuronosyltransferase 2 family, polypeptide A6 precursor [Danio rerio]	NP_001138283.1	25	2.5e-66
si:dkey-269d20.3 [Danio rerio]	NP_001138285.1	1	2e-22
gamma-glutamyl cyclotransferase a [Danio rerio]	NP_001138290.1	2	7.31e-06
rapunzel [Danio rerio]	NP_001138710.1	4	0.000172959
colony stimulating factor 3 (granulocyte) [Danio rerio]	NP_001138714.1	1	0.00693101
uncharacterized protein LOC559409 [Danio rerio]	NP_001138831.1	6	1.83e-11
aspartoacylase-2A [Danio rerio]	NP_001138833.1	2	0.0365546
cytochrome P450 2U1 [Danio rerio]	NP_001139036.1	5	1.75e-05
3'-5' exoribonuclease CSL4 homolog [Danio rerio]	NP_001139039.1	8	2.96e-14
transmembrane protein 8A [Danio rerio]	NP_001139040.1	6	0.00305228
glycogenin-2 [Danio rerio]	NP_001139048.1	4	0.00634401
uncharacterized protein LOC563253 [Danio rerio]	NP_001139051.1	9	4.28e-06
BTB (POZ) domain containing 3 [Danio rerio]	NP_001139053.1	1	0.0122994
oxysterol-binding protein 1 [Danio rerio]	NP_001139057.1	1	0.0142011
si:ch211-206k20.5 [Danio rerio]	NP_001139062.1	3	2.41e-08
L-2-hydroxyglutarate dehydrogenase, mitochondrial [Danio rerio]	NP_001139067.1	9	2.12e-07
importin-5 [Danio rerio]	NP_001139076.1	23	1.19e-30
uncharacterized protein LOC571915 [Danio rerio]	NP_001139083.1	1	0.00330655
folliculin-interacting protein 2 [Danio rerio]	NP_001139090.1	1	0.0300466
leucine rich repeat containing 58 [Danio rerio]	NP_001139094.1	2	0.000227413
probable E3 ubiquitin-protein ligase HERC3 [Danio rerio]	NP_001139096.1	1	0.00205641
multimerin 2a precursor [Danio rerio]	NP_001139178.1	23	1.85e-05
si:ch211-10a23.2 [Danio rerio]	NP_001139237.1	2	0.00255936
deoxynucleotidyltransferase terminal-interacting protein 2 [Danio rerio]	NP_001139258.1	7	6.15e-10
sorting nexin 12 isoform 2 [Danio rerio]	NP_001139365.1	11	9.4e-30
ubiquitin carboxyl-terminal hydrolase 16 [Danio rerio]	NP_001139569.1	11	0.00082102
CG050 protein [Salmo salar]	NP_001140101.1	9	5.57e-07
disintegrin and metalloproteinase domain-containing protein 10 precursor [Danio rerio]	NP_001152786.1	19	0.00028483
40S ribosomal protein S27-like [Danio rerio]	NP_001153000.1	3	4.07e-106
intelectin 3 precursor [Danio rerio]	NP_001153056.1	8	1.42e-77
importin-11 isoform 1 [Danio rerio]	NP_001153133.1	1	0.0144463
immunoglobulin superfamily member 3 precursor [Danio rerio]	NP_001153138.1	2	0.000103413
TP53-regulated inhibitor of apoptosis 1 [Danio rerio]	NP_001153292.2	3	2.18e-08
SS18-like protein 2 [Danio rerio]	NP_001153293.1	2	1.55e-05
LYR motif-containing protein 5A [Danio rerio]	NP_001153295.1	4	4.19e-07
DNA-directed RNA polymerases I, II, and III subunit RPABC5 [Danio rerio]	NP_001153297.1	7	1.05e-19
fibronectin type III domain-containing protein 3B [Danio rerio]	NP_001153304.1	17	8.58e-05
28S ribosomal protein S21, mitochondrial [Danio rerio]	NP_001153310.2	5	1.29e-09
PIH1 domain-containing protein 1 [Danio rerio]	NP_001153400.1	2	0.00380529
small integral membrane protein 15 [Danio rerio]	NP_001153418.1	10	2.09e-12
vitamin D3 receptor B [Danio rerio]	NP_001153457.1	2	0.000156274
probable 28S ribosomal protein S10, mitochondrial [Danio rerio]	NP_001153460.1	2	0.00281946
phospholipase D1 [Danio rerio]	NP_001153567.1	15	1.71e-42
complement factor properdin precursor [Danio rerio]	NP_001153598.1	17	5.51e-130
purine-rich element binding protein B-like [Danio rerio]	NP_001153631.1	2	1.96e-06
zinc finger, FYVE domain containing 21 [Danio rerio]	NP_001153818.1	18	2.08e-11
uncharacterized protein LOC556473 [Danio rerio]	NP_001153881.1	3	0.0107438
COMM domain-containing protein 10 [Oncorhynchus mykiss]	NP_001154011.1	2	0.00958441
uncharacterized protein LOC100192223 [Danio rerio]	NP_001154807.1	1	0.00434157
GDP-Man:Man(3)GlcNAc(2)-PP-Dol alpha-1,2-mannosyltransferase [Danio rerio]	NP_001154823.1	24	7.94e-08
ADP-ribosylation factor 6-like [Danio rerio]	NP_001154847.1	1	0.0191243
nipped-B-like protein B [Danio rerio]	NP_001154919.2	7	3.29e-06
S-adenosylmethionine decarboxylase proenzyme [Danio rerio]	NP_001155073.1	3	4.61e-06
mitogen-activated protein kinase kinase kinase 5 [Danio rerio]	NP_001155222.1	7	0.00449436
proteasome-associated protein ECM29 homolog [Danio rerio]	NP_001155958.1	2	0.00445029
lysosomal protein transmembrane 5 [Danio rerio]	NP_001155999.1	6	9.9e-25
sorting nexin-25 [Danio rerio]	NP_001156765.1	1	0.00189076
isoleucyl-tRNA synthetase, mitochondrial [Danio rerio]	NP_001157270.1	5	1.08e-05
catechol-O-methyltransferase domain containing 1 precursor [Danio rerio]	NP_001157280.1	7	3.19e-08
collagen and calcium-binding EGF domain-containing protein 1 precursor [Danio rerio]	NP_001157395.1	1	0.00172205
puromycin-sensitive aminopeptidase [Danio rerio]	NP_001157499.1	6	6.3e-05
LYR motif-containing protein 4 [Danio rerio]	NP_001157713.1	5	9.81e-11
E3 ubiquitin-protein ligase UBR5 [Danio rerio]	NP_001157866.1	2	0.000629633
beta thymosin-like protein 2 [Danio rerio]	NP_001159390.1	5	3.55e-09
guanine nucleotide binding protein (G protein) alpha v1 [Danio rerio]	NP_001159486.1	5	1.18e-06
BBSome-interacting protein 1 [Danio rerio]	NP_001159595.1	1	0.00018195
coiled-coil domain containing 90B [Danio rerio]	NP_001159730.1	2	0.0227095
WD repeat-containing protein 82 [Danio rerio]	NP_001159740.1	9	2.05e-12
small nuclear ribonucleoprotein polypeptide G isoform 1 [Danio rerio]	NP_001161373.1	5	2.07e-08
V-type proton ATPase subunit D [Danio rerio]	NP_001161426.1	1	0.0224844
si:ch73-199e17.1 [Danio rerio]	NP_001161759.1	1	0.00306636
zinc finger protein 574 [Danio rerio]	NP_001164307.1	3	7.09e-09
uncharacterized protein LOC100001978 precursor [Danio rerio]	NP_001164537.1	16	6.52e-12
uridine-cytidine kinase 2-A [Danio rerio]	NP_001164538.1	2	0.00283563
cytokine receptor family member B13 precursor [Danio rerio]	NP_001165063.1	17	5.25e-15
serglycin precursor [Danio rerio]	NP_001165083.1	10	1.22e-17
sorbitol dehydrogenase [Danio rerio]	NP_001165890.1	2	1.02e-13
2-amino-3-ketobutyrate coenzyme A ligase, mitochondrial [Danio rerio]	NP_001166025.1	18	1e-16
brix domain containing 2 [Danio rerio]	NP_001166027.1	22	2.93e-12
pinin, desmosome associated protein [Danio rerio]	NP_001166041.1	3	7.25e-05
arylacetamide deacetylase-like 4 [Danio rerio]	NP_001166113.1	18	2.51e-07
amylo-1, 6-glucosidase, 4-alpha-glucanotransferase [Danio rerio]	NP_001166124.1	5	1.33e-06
UDP glucuronosyltransferase 1 family, polypeptide B7 precursor [Danio rerio]	NP_001166240.1	1	0.0233019
solute carrier family 23 member 1 [Danio rerio]	NP_001166970.1	12	3.8e-05
Wolf-Hirschhorn syndrome candidate 2 [Danio rerio]	NP_001166972.1	1	0.0208055
monocyte to macrophage differentiation factor 2 [Danio rerio]	NP_001167529.1	5	8.47e-05
elongation factor-1, delta, a [Danio rerio]	NP_001170924.2	17	2.53e-13
low-density lipoprotein receptor-related protein 5 [Danio rerio]	NP_001170929.1	29	3.03e-20
translation machinery-associated protein 16 [Danio rerio]	NP_001171216.1	5	4.85e-19
protein transport protein Sec24D [Danio rerio]	NP_001171403.1	5	4.72e-05
FYVE, RhoGEF and PH domain-containing protein 4 [Danio rerio]	NP_001171404.1	7	3.12e-05
type III iodothyronine deiodinase [Danio rerio]	NP_001171406.2	8	2.02e-27
phosphatidylinositol glycan anchor biosynthesis class U protein precursor [Danio rerio]	NP_001171884.1	3	0.00482093
cytochrome b-c1 complex subunit 10 [Danio rerio]	NP_001177735.1	9	9.09e-09
proteasome (prosome, macropain) activator subunit 4b [Danio rerio]	NP_001177949.1	2	0.00345776
nascent polypeptide-associated complex subunit alpha isoform 1 [Danio rerio]	NP_001180281.1	1	0.0413384
redox-regulatory protein FAM213A [Danio rerio]	NP_001180454.1	1	0.000172581
retinoblastoma-binding protein 6 isoform 1 [Danio rerio]	NP_001180603.1	22	2.4e-08
[truncated: 2,305 more rows]
