# Supplementary material for: Bulk segregant RNA-seq reveals expression and positional candidate genes and allele-specific expression for disease resistance against enteric septicemia of catfish
Source: BMC Genomics. 2013 Dec 30;14:929. doi: 10.1186/1471-2164-14-929 (PMC3890627; doi:10.1186/1471-2164-14-929)
Supplement: Additional file 3: Table S3 — BFR and combined allele ratios of genes containing significant SNPs. [file 1471-2164-14-929-S3.xlsx]

## Sheet: Sheet1
Max BFR	Combined Allel Ratio	Accession Version #	Description	Rank of RPKM
1.785	2.23077	XP_002943251.1	PREDICTED: zinc finger BED domain-containing protein 1-like [Xenopus (Silurana) tropicalis]	1
2.625	2.125	NP_938171.1	transcription elongation regulator 1 [Danio rerio]	2
2.23684	2.625	NP_705960.1	vang-like protein 2 [Danio rerio]	3
2.83333	1.07143	NP_001038392.1	Ets2 repressor factor [Danio rerio]	4
2.02105	2.1	NP_001002119.1	tropomyosin beta chain [Danio rerio]	5
3.33333	1.5	NP_001124329.1	FTS and Hook-interacting protein homolog [Danio rerio]	6
1.75	1.67442	XP_696007.5	PREDICTED: inositol 1,4,5-trisphosphate receptor type 1 [Danio rerio]	7
3.14286	1.5	NP_997882.1	noelin-2 [Danio rerio]	8
2.66667	3	XP_001339211.2	PREDICTED: r3H and coiled-coil domain-containing protein 1-like [Danio rerio]	9
2.64706	2.83333	NP_001032759.1	pyruvate carboxylase, like [Danio rerio]	10
4.27778	1.23077	NP_001014356.2	CASP8 associated protein 2 [Danio rerio]	11
2.88235	2	NP_001002071.1	NAD-dependent deacetylase sirtuin-6 [Danio rerio]	12
3.6	1.11111	NP_956834.1	sorting nexin family member 27b [Danio rerio]	13
2.04	2.2	XP_001343536.2	PREDICTED: protein FAM110A [Danio rerio]	14
2.86765	1.72727	XP_002666780.1	PREDICTED: solute carrier family 22 member 17-like [Danio rerio]	15
3.19565	3.28571	XP_683046.5	PREDICTED: myosin-10 [Danio rerio]	16
1.87879	4.22222	NP_001189422.1	dedicator of cytokinesis 11-like [Danio rerio]	17
2.6	1.7	XP_689365.4	PREDICTED: trinucleotide repeat-containing gene 6C protein-like [Danio rerio]	18
3.38462	1.07143	NP_001013347.1	uncharacterized protein LOC503751 [Danio rerio]	19
3.14516	1.875	XP_689033.4	PREDICTED: somatostatin receptor type 2-like [Danio rerio]	20
5.05556	1.44444	NP_571474.1	retinoic acid receptor alpha-B [Danio rerio]	21
3.16667	3	NP_957192.1	cell cycle checkpoint protein RAD1 [Danio rerio]	22
2.08929	4.28571	XP_003201218.1	PREDICTED: neuron navigator 1-like [Danio rerio]	23
2.53846	1.5	NP_001244078.1	KN motif and ankyrin repeat domains 3 [Danio rerio]	24
1.86335	2.45455	NP_001070726.1	uncharacterized protein LOC768122 [Danio rerio]	25
4.44444	1.8	XP_003201798.1	PREDICTED: hypothetical protein LOC100535050 [Danio rerio]	26
4.8125	1.91667	XP_003442816.1	PREDICTED: hypothetical protein LOC100709414 [Oreochromis niloticus]	27
3.49138	2.38462	NP_001002633.1	quinone oxidoreductase-like protein 1 [Danio rerio]	28
2.16049	4.66667	XP_700076.5	PREDICTED: tensin-3 [Danio rerio]	29
2.34416	1.73333	XP_001337233.2	PREDICTED: uncharacterized protein C19orf44-like [Danio rerio]	30
3.84615	1.09091	XP_003197884.1	PREDICTED: transposon TX1 uncharacterized 149 kDa protein-like [Danio rerio]	31
3.0625	2.875	NP_001139053.1	BTB (POZ) domain containing 3 [Danio rerio]	32
1.9697	3.6	NP_001019299.1	protocadherin 1 gamma 32 [Danio rerio]	33
2.8	1.5	XP_687872.5	PREDICTED: phosphatidylserine synthase 1 [Danio rerio]	34
1.95	2.66667	NP_956400.1	F-box/LRR-repeat protein 2 [Danio rerio]	35
1.8	3.4	AAP06232.1	similar to GenBank Accession Number AB073376 non-LTR retrotransposable element partially supported by GENSCAN in Oryzias latipes [Schistosoma japonicum]	36
2.68421	3.16667	XP_001339026.1	PREDICTED: hypothetical protein LOC798582 [Danio rerio]	37
4.375	1.4375	NP_001003543.1	uncharacterized protein LOC445149 [Danio rerio]	38
8.84211	1.22222	NP_001002679.1	ras-related protein Rab-3B [Danio rerio]	39
1.89655	3	XP_002665356.2	PREDICTED: LOW QUALITY PROTEIN: von Willebrand factor [Danio rerio]	40
2.91667	2.125	XP_001332388.4	PREDICTED: alanyl-tRNA synthetase, mitochondrial [Danio rerio]	41
1.36	3.66667	NP_001038180.2	nardilysin [Danio rerio]	42
4.7619	2.375	NP_001077282.1	brevican core protein precursor [Danio rerio]	43
2.25	2	NP_001071011.1	tRNA wybutosine-synthesizing protein 5 [Danio rerio]	44
2.65909	1.18182	XP_001337045.3	PREDICTED: atrial natriuretic peptide receptor 1 [Danio rerio]	45
2.59091	2.44444	NP_001076472.1	lanC-like protein 2 [Danio rerio]	46
3.2	1.55556	NP_001116789.1	ral guanine nucleotide dissociation stimulator [Danio rerio]	47
2.04	2.2	NP_001092919.1	transmembrane protein 2 [Danio rerio]	48
6.66667	2.2	NP_001177949.1	proteasome (prosome, macropain) activator subunit 4b [Danio rerio]	49
2.57143	1.875	NP_571458.1	neural cell adhesion molecule L1.1 precursor [Danio rerio]	50
1.62319	3.33333	NP_001019559.1	hydroxymethylbilane synthase, b [Danio rerio]	51
1.75397	5.125	ACI70099.1	SLAM family member 8 precursor [Salmo salar]	52
1.78571	3.44444	AAM81602.1	muscle-specific heat shock protein Hsc70-1 [Cyprinus carpio]	53
1.83333	2.125	XP_683313.4	PREDICTED: leucine-rich repeat and WD repeat-containing protein 1 [Danio rerio]	54
2.13043	4	NP_001013483.1	uncharacterized protein LOC541336 [Danio rerio]	55
2.69231	1.07692	XP_691274.3	PREDICTED: microtubule-associated protein 1B [Danio rerio]	56
1.67143	6.28571	XP_003964509.1	PREDICTED: general transcription factor II-I repeat domain-containing protein 2B-like [Takifugu rubripes]	57
2.7	2.2	XP_003446967.1	PREDICTED: hypothetical protein LOC100708435 [Oreochromis niloticus]	58
2.25641	1.41667	NP_001121704.1	sperm flagellar protein 2 [Danio rerio]	59
1.82609	3.375	XP_002667478.1	PREDICTED: hypothetical protein LOC100332331 [Danio rerio]	60
2.25	3.44444	NP_001032669.1	sarcospan [Danio rerio]	61
4.28571	2.90909	XP_003460254.1	PREDICTED: zinc finger protein 729-like [Oreochromis niloticus]	62
3.92063	1.5	NP_001077021.1	oral cancer overexpressed 1 [Danio rerio]	63
1.65696	2.8	NP_001038410.1	paired amphipathic helix protein Sin3b [Danio rerio]	64
2.35714	2.23077	NP_571871.1	focal adhesion kinase 1 [Danio rerio]	65
4	1.14286	XP_692362.2	PREDICTED: anthrax toxin receptor 1 [Danio rerio]	66
1.82609	3.71429	NP_899181.1	piwi-like protein 1 [Danio rerio]	67
3.42105	1.07143	YP_443922.1	polyprotein [Atlantic salmon swim bladder sarcoma virus]	68
4.55	1.55556	NP_001071068.1	protein phosphatase 1L [Danio rerio]	69
4.44444	1.8	NP_998133.1	protein HEG precursor [Danio rerio]	70
2.31481	3.625	NP_955928.1	growth arrest-specific protein 8 [Danio rerio]	71
4.04762	1.11111	NP_001091661.1	uncharacterized protein LOC100000539 [Danio rerio]	72
2.89474	1.5	XP_003200915.1	PREDICTED: myosin-Vb-like [Danio rerio]	73
1.84	4	NP_001002619.1	nucleoporin Nup37 [Danio rerio]	74
3.10345	1.09524	NP_997825.1	CCR4-NOT transcription complex, subunit 6 [Danio rerio]	75
3.7037	1.21053	XP_001337239.1	PREDICTED: autoimmune regulator-like [Danio rerio]	76
1.48966	4.625	XP_002660539.2	PREDICTED: hypothetical protein LOC100333395 [Danio rerio]	77
4.5	2.16667	XP_003978669.1	PREDICTED: uncharacterized protein LOC101071928 [Takifugu rubripes]	78
3.27273	1.38462	XP_002666635.1	PREDICTED: type-1 angiotensin II receptor A-like [Danio rerio]	79
4.40741	1.75	XP_696087.1	PREDICTED: transcription elongation factor A N-terminal and central domain-containing protein 2 [Danio rerio]	80
2.33333	4	NP_001036159.2	fukutin [Danio rerio]	81
1.85185	4.28571	NP_001134490.1	Williams-Beuren syndrome chromosomal region 18 protein homolog [Salmo salar]	82
2.13889	4.16667	XP_691636.4	PREDICTED: SWI/SNF-related matrix-associated actin-dependent regulator of chromatin subfamily A containing DEAD/H box 1-like [Danio rerio]	83
1.6723	3.72727	XP_002663865.1	PREDICTED: prolyl 3-hydroxylase 1 [Danio rerio]	84
2.268	2.08	NP_001159595.1	BBSome-interacting protein 1 [Danio rerio]	85
2.45333	3.71429	XP_002664513.1	PREDICTED: hypothetical protein LOC100329764 [Danio rerio]	86
4.9	1.66667	NP_001018499.1	BTB and CNC homology 1 transcription factor [Danio rerio]	87
1.85714	3	NP_001018528.1	ribonuclease P protein subunit p14 [Danio rerio]	88
1.72727	2.14286	NP_001002608.1	retrograde Golgi transport protein RGP1 homolog [Danio rerio]	89
2.94737	2.25	NP_848523.2	DNA replication licensing factor MCM5 [Danio rerio]	90
3	2.33333	XP_003197702.1	PREDICTED: inactive ubiquitin carboxyl-terminal hydrolase 53-like [Danio rerio]	91
1.59933	3.6	NP_001017716.1	ubiquitin thioesterase OTU1 [Danio rerio]	92
5.25	2.21429	NP_001120984.1	HMG domain-containing protein 4 [Danio rerio]	93
1.72941	1.10638	NP_001187171.1	novel immune-type receptor 14 precursor [Ictalurus punctatus]	94
2.11765	2.22222	NP_001139090.1	folliculin-interacting protein 2 [Danio rerio]	95
1.96078	1.84615	EHB03141.1	Pyrin [Heterocephalus glaber]	96
3.20833	1.6	NP_001034447.2	histone deacetylase 4 [Danio rerio]	97
5.05556	1.13333	NP_001104700.1	probable tubulin polyglutamylase TTLL2 [Danio rerio]	98
5.86667	1.09091	F8S114.1	VSPCR_CROAD RecName: Full=Thrombin-like enzyme crotalase; Short=SVTLE; AltName: Full=Fibrinogen-clotting enzyme; AltName: Full=Snake venom serine protease 2; Short=SVSP; Flags: Precursor	99
3.64865	1.61111	NP_001093453.1	ADP-ribosylation factor-like 14 [Danio rerio]	100
3.55556	1.72727	XP_001920126.3	PREDICTED: UPF0474 protein C5orf41 homolog [Danio rerio]	101
2.14286	2.44444	NP_571392.1	myocyte-specific enhancer factor 2D [Danio rerio]	102
1.96154	2.90909	NP_001007768.1	neuroepithelial cell-transforming gene 1 protein [Danio rerio]	103
1.4875	2.41176	NP_001247430.1	signal peptide, CUB and EGF-like domain-containing protein 3 precursor [Danio rerio]	104
3.25	4	NP_001038398.2	ArfGAP with SH3 domain, ankyrin repeat and PH domain 2b [Danio rerio]	105
1.91176	2.33333	NP_001002525.2	ribonuclease P protein subunit p38 [Danio rerio]	106
2.26303	1.15625	NP_956933.1	flotillin 2 [Danio rerio]	107
1.58242	4.42857	NP_001038920.1	retinol dehydrogenase 13 [Danio rerio]	108
1.69231	4.28571	XP_002741079.1	PREDICTED: retrovirus polyprotein, putative-like [Saccoglossus kowalevskii]	109
1.90132	2.27273	NP_942109.2	zinc fingers and homeoboxes protein 2 [Danio rerio]	110
2.15909	2.08333	NP_571832.1	dishevelled, dsh homolog 3a [Danio rerio]	111
1.60573	3.7	XP_002664145.2	PREDICTED: PH domain leucine-rich repeat-containing protein phosphatase 2-like [Danio rerio]	112
9	3.23077	NP_001116775.1	uncharacterized protein LOC791704 precursor [Danio rerio]	113
5.1	1.90909	XP_700731.5	PREDICTED: neurabin-1-like [Danio rerio]	114
1.48958	3.16667	XP_002666628.2	PREDICTED: ras-responsive element-binding protein 1 [Danio rerio]	115
2.08696	2.54545	XP_685749.4	PREDICTED: zinc finger protein 652 [Danio rerio]	116
1.45833	5.57143	NP_001006092.1	UDP-N-acetylglucosamine transferase subunit ALG14 homolog [Danio rerio]	117
3.47826	2.44444	NP_001025289.1	squamous cell carcinoma antigen recognized by T-cells 3 [Danio rerio]	118
6	2.71429	XP_001923040.3	PREDICTED: poliovirus receptor [Danio rerio]	119
3.04762	1.05	NP_001137312.1	adenomatous polyposis coli protein [Danio rerio]	120
2.13889	4.16667	NP_001096593.1	DNA ligase 4 [Danio rerio]	121
1.77778	2.5	NP_998440.1	transcription cofactor vestigial-like protein 4 [Danio rerio]	122
1.73077	3.55556	NP_001103573.1	aspartoacylase [Danio rerio]	123
6.23333	1.46154	XP_003454912.1	PREDICTED: uncharacterized protein C3orf23-like [Oreochromis niloticus]	124
2.70833	2.26667	NP_982345.1	reticulon-4 receptor precursor [Danio rerio]	125
1.40816	5.33333	NP_001138714.1	colony stimulating factor 3 (granulocyte) [Danio rerio]	126
2.12121	3.83333	NP_001082849.1	glycerol-3-phosphate acyltransferase 2, mitochondrial [Danio rerio]	127
2.49167	1.78947	NP_001107949.1	zinc finger protein 502-like [Danio rerio]	128
5.36508	1.9375	NP_001103940.1	protein WWC3 [Danio rerio]	129
3.04348	1.23529	XP_003201441.1	PREDICTED: AP-3 complex subunit beta-2-like [Danio rerio]	130
2.57143	2.33333	XP_001921602.1	PREDICTED: pseudopodium-enriched atypical kinase 1-like [Danio rerio]	131
4.57143	1.44444	NP_991118.1	probable prolyl-tRNA synthetase, mitochondrial [Danio rerio]	132
3.03333	2.14286	XP_003201143.1	PREDICTED: hypothetical protein LOC100537953 [Danio rerio]	133
1.46305	7.625	NP_001108023.1	zinc finger E-box-binding homeobox 2 isoform 1 [Danio rerio]	134
1.47778	4.44444	XP_003200185.1	PREDICTED: u4/U6 small nuclear ribonucleoprotein Prp3-like [Danio rerio]	135
2.04167	1.29412	NP_956745.1	argininosuccinate lyase [Danio rerio]	136
1.82609	3.71429	NP_001106977.1	interleukin-12 receptor subunit beta-2 [Danio rerio]	137
1.38235	5.81818	NP_001153881.1	uncharacterized protein LOC556473 [Danio rerio]	138
1.34138	2.34615	NP_001103484.1	autoimmune regulator [Danio rerio]	139
1.67411	3.38462	NP_001139237.1	si:ch211-10a23.2 [Danio rerio]	140
1.83333	2.54545	XP_003442588.1	PREDICTED: hypothetical protein LOC100694318 [Oreochromis niloticus]	141
3.09333	2.38462	NP_001077019.1	kinesin light chain 2 [Danio rerio]	142
1.47005	3.53846	XP_002667044.1	PREDICTED: rap1 GTPase-GDP dissociation stimulator 1-like, partial [Danio rerio]	143
1.55039	5.44444	NP_001005988.1	NAD-dependent ADP-ribosyltransferase sirtuin-4 [Danio rerio]	144
1.49758	2.45455	NP_957207.1	WW domain-containing oxidoreductase [Danio rerio]	145
1.625	2.17647	XP_683275.2	PREDICTED: hypothetical protein LOC555616 [Danio rerio]	146
7.77778	1.15385	XP_003200274.1	PREDICTED: protein AMBP-like [Danio rerio]	147
1.73333	2.69231	NP_001120657.1	inaD-like protein [Danio rerio]	148
1.37838	4.54545	XP_002666145.2	PREDICTED: msx2-interacting protein [Danio rerio]	149
1.28929	5.5	NP_001103995.1	ectopic P granules protein 5 homolog [Danio rerio]	150
2.36364	1.66667	NP_001034154.1	laminin subunit alpha-4 precursor [Danio rerio]	151
2.0202	1.72222	XP_003198263.1	PREDICTED: ataxin-7-like protein 1-like [Danio rerio]	152
2.59259	2.72727	XP_002663097.1	PREDICTED: tissue-type plasminogen activator [Danio rerio]	153
1.89744	6.83333	NP_001032750.1	solute carrier family 6, member 6 [Danio rerio]	154
2.09195	2.90909	NP_001036234.1	DNA polymerase delta subunit 3 [Danio rerio]	155
2.90789	1.90909	XP_683329.3	PREDICTED: hypothetical protein LOC555663 [Danio rerio]	156
2.74444	1.04762	XP_002933046.1	PREDICTED: hypothetical protein LOC100493444 [Xenopus (Silurana) tropicalis]	157
2.4	1.23529	NP_001018557.1	myotubularin related protein 1a [Danio rerio]	158
3.53571	1.05263	XP_003199732.1	PREDICTED: hypothetical protein LOC100537073 [Danio rerio]	159
1.50043	3.4	NP_001243552.1	Sin3A-associated protein b [Danio rerio]	160
2.55405	1.37037	NP_001122138.1	peptidyl-prolyl cis-trans isomerase FKBP10 [Danio rerio]	161
3.66667	1.16667	XP_697920.2	PREDICTED: perforin-1-like [Danio rerio]	162
2.4	3	NP_001104232.1	vasorin b precursor [Danio rerio]	163
2.24561	1.69231	NP_001068571.1	finTRIM family, member 82 [Danio rerio]	164
1.51099	3.16667	XP_002660941.2	PREDICTED: YEATS domain-containing protein 2 [Danio rerio]	165
3.12	1.70588	XP_003201254.1	PREDICTED: p2Y purinoceptor 1-like [Danio rerio]	166
1.54762	4.375	AAI54342.1	LOC553490 protein [Danio rerio]	167
1.67143	4.3	NP_001103954.1	dolichol kinase [Danio rerio]	168
3.88889	1.11111	NP_001181923.1	spatacsin isoform 1 [Danio rerio]	169
1.67611	4.08333	NP_001003567.1	surfeit locus protein 2 [Danio rerio]	170
2.77778	4.5	NP_001032511.1	KTEL motif-containing protein 1 precursor [Danio rerio]	171
1.56825	2.61538	NP_001008589.1	anaphase-promoting complex subunit 4 [Danio rerio]	172
1.64773	3.33333	NP_001103929.1	BTB (POZ) domain containing 10a [Danio rerio]	173
1.97917	3.25	NP_001014816.1	kinesin-like protein kif7 [Danio rerio]	174
2.45556	1.43478	NP_001077020.1	recombining binding protein suppressor of hairless [Danio rerio]	175
3.03448	1.84615	NP_991159.1	ankyrin repeat domain-containing protein 46 [Danio rerio]	176
4.58333	2.2	NP_997830.1	DnaJ subfamily A member 2-like [Danio rerio]	177
2.49231	1.09524	XP_003200751.1	PREDICTED: midasin [Danio rerio]	178
1.71	7.16667	NP_001002434.1	hepatitis A virus cellular receptor 1 homolog precursor [Danio rerio]	179
2.925	1.23529	NP_944595.2	DNA replication licensing factor MCM4 [Danio rerio]	180
3.5	1.66667	NP_001071196.2	UPF0565 protein C2orf69 homolog [Danio rerio]	181
2.44286	1.78571	NP_998495.1	small G protein signaling modulator 3 [Danio rerio]	182
6.57143	4	XP_003445224.1	PREDICTED: hypothetical protein LOC100709243 [Oreochromis niloticus]	183
2.08696	2.54545	XP_003200686.1	PREDICTED: si:ch211-193k19.1 [Danio rerio]	184
1.67857	10.2	NP_001019819.1	k23 [Danio rerio]	185
2.03571	1.82353	XP_698304.4	PREDICTED: hypothetical protein LOC569805 [Danio rerio]	186
3.15	1.94118	NP_001093471.1	calmodulin-regulated spectrin-associated protein 1-B [Danio rerio]	187
3.42222	1.10526	XP_002660704.2	PREDICTED: neoverrucotoxin subunit beta-like [Danio rerio]	188
1.94196	3.27778	NP_956929.1	prostaglandin E receptor 2a (subtype EP2) [Danio rerio]	189
5	2	XP_684227.1	PREDICTED: sarcoplasmic/endoplasmic reticulum calcium ATPase 2 isoform 1 [Danio rerio]	190
7.89744	1.92857	ZP_04645459.1	pG1 protein [Lactobacillus jensenii 269-3]	191
1.59387	3.5	NP_001070739.1	uncharacterized protein LOC768125 [Danio rerio]	192
1.91667	2.35714	NP_001161759.1	si:ch73-199e17.1 [Danio rerio]	193
7.84	2.94118	NP_878277.1	period circadian protein homolog 2 [Danio rerio]	194
3.18065	2.42857	NP_919397.1	matrix metalloproteinase-14 precursor [Danio rerio]	195
3.67677	2.06667	NP_001239391.1	trophoblast glycoprotein b precursor [Danio rerio]	196
1.77976	6.625	XP_002666914.1	PREDICTED: PHD and RING finger domain-containing protein 1 [Danio rerio]	197
4.25	1.54167	NP_998228.1	WD repeat-containing protein 24 [Danio rerio]	198
1.56695	3.45455	XP_689617.5	PREDICTED: TBC1 domain family member 1 [Danio rerio]	199
3.02885	1.5625	NP_001018651.1	GATS-like protein 3 [Danio rerio]	200
1.97917	4.15385	ADO27781.1	uncharacterized protein c17orf89-like protein [Ictalurus furcatus]	201
3.87037	1.23529	XP_002662886.1	PREDICTED: immunoglobulin superfamily DCC subclass member 4 [Danio rerio]	202
3.20833	1.31818	NP_001093455.2	homeodomain-interacting protein kinase 2 [Danio rerio]	203
2.31609	1.72727	NP_001020688.2	vacuolar protein sorting 35 [Danio rerio]	204
2.8913	1.33333	XP_003201322.1	PREDICTED: OTU domain-containing protein 1-like [Danio rerio]	205
2.56667	1.07143	NP_956870.1	growth arrest and DNA-damage-inducible, alpha, a [Danio rerio]	206
1.66667	2.66667	NP_998066.1	protein zer-1 homolog [Danio rerio]	207
1.58065	3.33333	NP_001012388.1	discs large homolog 1-like protein [Danio rerio]	208
2.86897	2.21429	NP_001019601.2	sepiapterin reductase a [Danio rerio]	209
6.6	2	XP_688194.1	PREDICTED: polypeptide N-acetylgalactosaminyltransferase 12 [Danio rerio]	210
2.33333	1.66667	XP_003200262.1	PREDICTED: sphingosine kinase 2-like [Danio rerio]	211
1.53043	4.05882	XP_687756.1	PREDICTED: BUD13 homolog isoform 1 [Danio rerio]	212
2.08696	2.54545	XP_003456831.1	PREDICTED: selenocysteine insertion sequence-binding protein 2 [Oreochromis niloticus]	213
1.67308	2.66667	XP_684048.3	PREDICTED: protein FAM45A [Danio rerio]	214
1.46809	6	NP_001038575.1	uncharacterized protein LOC566596 precursor [Danio rerio]	215
1.76862	1.5	NP_919343.1	ubiquitin conjugation factor E4 B [Danio rerio]	216
1.8797	2.55556	XP_002664233.1	PREDICTED: hypothetical protein LOC100321314 [Danio rerio]	217
2.02797	1.83333	XP_686458.2	PREDICTED: inositol-trisphosphate 3-kinase C isoform 1 [Danio rerio]	218
2.35714	1.77778	NP_001007317.2	sphingosine-1-phosphate receptor 5a [Danio rerio]	219
1.875	5.66667	NP_001032506.1	uncharacterized protein LOC641489 [Danio rerio]	220
1.78448	1.66667	NP_001030152.1	vesicle transport through interaction with t-SNAREs homolog 1A [Danio rerio]	221
2.8913	2.33333	NP_001008615.2	heat shock protein, alpha-crystallin-related, 1 [Danio rerio]	222
1.41176	4.41667	NP_001229964.1	nuclear factor related to kappa-B-binding protein [Danio rerio]	223
1.59091	4.22222	XP_001920258.3	PREDICTED: kinesin family member 21A [Danio rerio]	224
2.88235	2.72727	NP_001166972.1	Wolf-Hirschhorn syndrome candidate 2 [Danio rerio]	225
2.25874	1.33333	NP_999921.1	NAD(P) transhydrogenase, mitochondrial [Danio rerio]	226
6.25	2.4	NP_001006031.1	retinol dehydrogenase 14a (all-trans/9-cis/11-cis) [Danio rerio]	227
2.13043	4	NP_001122171.1	bifunctional 3'-phosphoadenosine 5'-phosphosulfate synthase 1 [Danio rerio]	228
1.83523	2.25	XP_003200253.1	PREDICTED: hypothetical protein LOC100537945 [Danio rerio]	229
2.77778	2.5	XP_003198363.1	PREDICTED: oocyte zinc finger protein XlCOF6 [Danio rerio]	230
1.62016	3.33333	NP_001122208.1	THAP domain-containing protein 4 [Danio rerio]	231
1.64706	2.375	NP_001017544.1	ATP-binding cassette sub-family B member 8, mitochondrial [Danio rerio]	232
1.84472	2.33333	NP_997901.1	methyl-CpG-binding protein 2 [Danio rerio]	233
3.15789	1.42857	NP_001025396.1	dermatan-sulfate epimerase precursor [Danio rerio]	234
2.14912	5.42857	XP_002665987.1	PREDICTED: succinate dehydrogenase assembly factor 1, mitochondrial [Danio rerio]	235
4.9	1.09524	XP_692676.1	PREDICTED: polyamine-modulated factor 1 [Danio rerio]	236
14.4419	2.06897	XP_003200093.1	PREDICTED: sacsin-like [Danio rerio]	237
2.57143	2.7	NP_001083014.1	dickkopf-related protein 3 precursor [Danio rerio]	238
3.09615	3.125	XP_002932669.1	PREDICTED: opsin-VA-like [Xenopus (Silurana) tropicalis]	239
8.18182	2.41667	NP_001091660.1	N-acetylated-alpha-linked acidic dipeptidase-like protein [Danio rerio]	240
1.58537	2.72222	NP_956117.1	HIRA-interacting protein 3 [Danio rerio]	241
1.43023	7.28571	ABA54966.1	CC chemokine SCYA119 [Ictalurus punctatus]	242
1.71316	2.27778	NP_001018875.2	protein kish-A precursor [Danio rerio]	243
2.82051	1.1875	NP_001017571.1	carbonic anhydrase-related protein [Danio rerio]	244
4.33333	2.53846	XP_003443838.1	PREDICTED: uncharacterized protein C1orf172 homolog [Oreochromis niloticus]	245
4.0625	2	NP_001091715.1	B-cell receptor CD22 precursor [Danio rerio]	246
2.05714	2.05263	NP_001098406.2	alpha-1,3-mannosyltransferase ALG2 [Danio rerio]	247
3.83333	1.08	XP_003201130.1	PREDICTED: sialoadhesin [Danio rerio]	248
11.1818	5.5	NP_001038650.1	endothelin 2 precursor [Danio rerio]	249
2.36806	1.61905	NP_001153457.1	vitamin D3 receptor B [Danio rerio]	250
1.92157	2.25	NP_956526.1	DNA-directed RNA polymerase III subunit RPC3 [Danio rerio]	251
2.24868	2.66667	NP_001017861.1	diphthamide biosynthesis protein 1 [Danio rerio]	252
1.65455	4.38462	NP_001003834.1	DNA topoisomerase 2-alpha [Danio rerio]	253
1.83258	2.38889	NP_001001403.2	probable cation-transporting ATPase 13A1 [Danio rerio]	254
1.1548	10.1538	XP_003197726.1	PREDICTED: hypothetical protein LOC100534836, partial [Danio rerio]	255
2.05114	1.92857	NP_571077.2	lamin-B2 [Danio rerio]	256
1.87013	2.95455	XP_687041.2	PREDICTED: suppressor of cytokine signaling 6-like [Danio rerio]	257
8.72727	2.58333	NP_001073558.1	NF-kappa-B inhibitor epsilon [Danio rerio]	258
2.86179	1.28	CAD60788.1	novel protein similar to DNA polymerases [Danio rerio]	259
2.01515	1.86667	XP_003198234.1	PREDICTED: kelch-like protein 20-like [Danio rerio]	260
1.46087	4.38462	XP_002739124.1	PREDICTED: RETRotransposon-like family member (retr-1)-like [Saccoglossus kowalevskii]	261
1.61633	5.71429	NP_001018490.1	MHD domain-containing death-inducing protein [Danio rerio]	262
1.85714	4.42857	NP_001003571.1	DnaJ (Hsp40) homolog, subfamily B, member 1a [Danio rerio]	263
1.69697	2	XP_002662792.2	PREDICTED: pro-interleukin-16-like, partial [Danio rerio]	264
1.99038	3.375	XP_001920332.3	PREDICTED: neurotactin-like, partial [Danio rerio]	265
7.875	3.33333	NP_001019243.1	integrin beta-like protein 1 precursor [Danio rerio]	266
1.56923	3.77778	BAF37936.1	Tc1-like transporase [Oncorhynchus mykiss]	267
3.29323	4	NP_571108.1	protein NipSnap homolog 1 [Danio rerio]	268
1.8619	1.58824	NP_001028915.1	stonin-2 [Danio rerio]	269
3.80769	1.03333	NP_956556.1	general transcription factor 3C polypeptide 6 [Danio rerio]	270
2.11765	2.22222	XP_001920500.3	PREDICTED: small subunit processome component 20 homolog, partial [Danio rerio]	271
2.52	1.18182	NP_001014353.1	UPF0364 protein C6orf211 homolog [Danio rerio]	272
3.22917	2.1875	XP_688764.3	PREDICTED: NUAK family, SNF1-like kinase, 2 [Danio rerio]	273
1.45055	2.88889	NP_001002332.1	uricase [Danio rerio]	274
2.28947	1.29032	NP_956034.1	cyclin-L1 [Danio rerio]	275
2.72727	1.1	NP_001039315.1	casein kinase 1, gamma 2b [Danio rerio]	276
4.21138	2.66667	XP_003442194.1	PREDICTED: cyclin-dependent kinase 12-like [Oreochromis niloticus]	277
3.4375	2	NP_001017834.1	DNA polymerase iota [Danio rerio]	278
3.82353	2.07143	NP_001028890.1	zinc finger protein 598 [Danio rerio]	279
1.34746	4.15789	CAQ13692.1	novel protein [Danio rerio]	280
1.41612	3.81818	NP_001096089.2	72 kDa inositol polyphosphate 5-phosphatase [Danio rerio]	281
1.89286	2.05263	XP_683582.3	PREDICTED: armadillo repeat-containing protein 2 [Danio rerio]	282
1.87647	3.09091	NP_775329.1	brain creatine kinase b [Danio rerio]	283
1.63306	2.38889	NP_001093501.1	unconventional myosin-Ic [Danio rerio]	284
5.7	3.33333	XP_001345254.4	PREDICTED: titin [Danio rerio]	285
3.16489	1.56	NP_001076321.1	poly [ADP-ribose] polymerase 12 [Danio rerio]	286
3.92857	1.07143	XP_001920852.3	PREDICTED: hypothetical protein LOC556535 [Danio rerio]	287
1.7584	2.8125	NP_001007331.1	E3 ubiquitin-protein ligase CBL [Danio rerio]	288
2.53846	1.5	XP_002660488.2	PREDICTED: LOW QUALITY PROTEIN: si:dkey-257n17.3 [Danio rerio]	289
1.72982	2	NP_001188286.1	cell division protein kinase 17 [Danio rerio]	290
2.13333	2.33333	NP_956797.2	protein arginine N-methyltransferase 7 [Danio rerio]	291
2.72222	1.05263	NP_956538.1	pleckstrin homology domain-containing family F member 2 [Danio rerio]	292
2	1.85714	NP_001038272.1	neuroblastoma-amplified sequence [Danio rerio]	293
1.73913	4.64286	NP_571556.1	roundabout homolog 1 precursor [Danio rerio]	294
4.95652	1.5	AEJ32000.1	serine proteinase 6 [Crotalus adamanteus]	295
1.22786	3.23636	NP_001013486.1	uncharacterized protein C15orf43 homolog [Danio rerio]	296
5.86486	2.16667	NP_956579.1	proton-coupled folate transporter [Danio rerio]	297
2.58462	1.63158	AAH76143.1	Zgc:110046 protein, partial [Danio rerio]	298
1.38462	4	NP_853634.1	transcription activator BRG1 [Danio rerio]	299
1.71839	1.75	NP_001159730.1	coiled-coil domain containing 90B [Danio rerio]	300
1.3353	3.77143	NP_001187027.1	novel immune-type receptor 7 precursor [Ictalurus punctatus]	301
5.0625	1.31818	NP_001070849.1	NXPE family member 3 precursor [Danio rerio]	302
2.34375	2.71429	XP_686060.4	PREDICTED: hypothetical protein LOC557823 [Danio rerio]	303
1.75542	1.2	XP_002662350.2	PREDICTED: pericentrin [Danio rerio]	304
2.19608	3.47059	XP_001919910.3	PREDICTED: b-cell receptor CD22-like [Danio rerio]	305
3.33333	1.52941	NP_956196.1	forkhead box protein K1 [Danio rerio]	306
2.07143	1.86957	NP_001002639.1	death effector domain-containing protein [Danio rerio]	307
1.47414	4.33333	NP_997835.1	cleavage stimulation factor subunit 1 [Danio rerio]	308
1.67832	2.53846	XP_693749.2	PREDICTED: NEDD4-binding protein 2-like 2-like [Danio rerio]	309
2.84375	1.1	NP_001106948.1	kelch-like ECH-associated protein 1 [Danio rerio]	310
1.75312	2.5625	XP_002665485.1	PREDICTED: hypothetical protein LOC566513 [Danio rerio]	311
3.43386	5.16667	NP_001164307.1	zinc finger protein 574 [Danio rerio]	312
1.49787	4.91667	NP_001002394.1	B9 domain-containing protein 2 [Danio rerio]	313
1.79232	2.84211	XP_001920242.3	PREDICTED: segment polarity protein dishevelled homolog DVL-3-like [Danio rerio]	314
1.96429	2.47368	XP_001922171.1	PREDICTED: PH and SEC7 domain-containing protein 3, partial [Danio rerio]	315
1.48571	3.11111	NP_001107203.1	interleukin-13 receptor subunit alpha-2 precursor [Danio rerio]	316
2.48276	4.28571	NP_001128609.1	CD4-2 protein precursor [Danio rerio]	317
1.43802	2.48	NP_001091664.1	uncharacterized protein LOC100004931 [Danio rerio]	318
1.65993	3.16667	NP_001243566.1	desmoglein 2 precursor [Danio rerio]	319
2.18182	1.42857	NP_001038393.1	protein tyrosine phosphatase-like [Danio rerio]	320
3.2381	1.625	NP_571848.1	claudin-12 [Danio rerio]	321
2.56034	3.44444	NP_001229903.1	ras-related protein Rab-9A [Danio rerio]	322
1.38298	2.46429	XP_690945.4	PREDICTED: probable helicase senataxin [Danio rerio]	323
2.93478	1.38095	NP_942108.1	zinc fingers and homeoboxes protein 3 [Danio rerio]	324
2.42424	2.16667	XP_003200075.1	PREDICTED: synergin gamma [Danio rerio]	325
2.10833	1.25	NP_001002041.1	protein KRI1 homolog [Danio rerio]	326
1.76744	4.16667	XP_002660902.2	PREDICTED: protein RSM22 homolog, mitochondrial [Danio rerio]	327
1.81913	3.42857	XP_699026.4	PREDICTED: thyroid hormone receptor-associated protein 3 [Danio rerio]	328
3.05128	3.6	XP_003200446.1	PREDICTED: hypothetical protein LOC100537739 [Danio rerio]	329
2.04444	1.70588	NP_001093452.1	transcription factor Sp2 [Danio rerio]	330
2.69167	1.41176	XP_685841.1	PREDICTED: magnesium-dependent phosphatase 1 [Danio rerio]	331
2.07407	1.5625	NP_001006039.1	SAM domain-containing protein SAMSN-1 [Danio rerio]	332
3.03158	1.52941	NP_775380.1	digestive organ expansion factor [Danio rerio]	333
1.42759	4.2	NP_001013550.1	peroxisomal biogenesis factor 7 [Danio rerio]	334
2.72	1.48	NP_001004676.1	ras association domain-containing protein 2 [Danio rerio]	335
3.62069	2.2	NP_001007402.1	beta-1,4-galactosyltransferase 4 [Danio rerio]	336
1.39803	5.75556	NP_694513.1	metal regulatory transcription factor 1 [Danio rerio]	337
1.50694	2.94444	XP_003199056.1	PREDICTED: SH3 domain and tetratricopeptide repeats-containing protein 1-like [Danio rerio]	338
1.90244	3.64286	NP_958504.2	large proline-rich protein BAT2 [Danio rerio]	339
1.61053	2.28571	XP_001923018.1	PREDICTED: nucleoporin NUP188 homolog [Danio rerio]	340
3.25	1.58824	NP_001003599.1	GRIP and coiled-coil domain-containing protein 1 [Danio rerio]	341
1.5756	3.63636	NP_001243177.1	tubulin-specific chaperone C [Danio rerio]	342
1.43	3.41176	NP_001038174.2	anthrax toxin receptor 2a precursor [Danio rerio]	343
1.65306	8.71429	XP_001921793.1	PREDICTED: hypothetical protein LOC100148274 [Danio rerio]	344
2.78571	1.45455	NP_001038266.1	rho-related GTP-binding protein RhoJ [Danio rerio]	345
5.86667	2.71429	XP_001344847.2	PREDICTED: mitochondrial intermediate peptidase [Danio rerio]	346
1.2202	5.77778	NP_998652.1	presequence protease, mitochondrial precursor [Danio rerio]	347
3.38462	2.28571	ADI61824.1	endonuclease-reverse transcriptase [Bombyx mori]	348
3.00926	2.63636	NP_957472.1	rhophilin-2 [Danio rerio]	349
2.66667	3	XP_001337124.1	PREDICTED: structure-specific endonuclease subunit slx1-like [Danio rerio]	350
1.90698	8.8	NP_001073536.1	elongator complex protein 5 [Danio rerio]	351
1.90698	6.57143	NP_001002171.1	histone deacetylase 11 [Danio rerio]	352
1.81081	2.875	XP_003197898.1	PREDICTED: nucleoprotein TPR [Danio rerio]	353
3.33333	1.26316	AAY53484.1	endonuclease reverse transcriptase [Bos taurus]	354
2.15909	2.55556	XP_003455311.1	PREDICTED: selenocysteine insertion sequence-binding protein 2-like [Oreochromis niloticus]	355
1.47603	2.875	NP_001013586.1	serine/threonine-protein kinase VRK3 [Danio rerio]	356
5.08696	1.28571	NP_001025407.1	coronin-7 [Danio rerio]	357
2.12121	1.30435	NP_001076535.1	ubiquitin-associated protein 2-like [Danio rerio]	358
1.17439	7.83333	XP_003199943.1	PREDICTED: peroxisome proliferator-activated receptor gamma coactivator 1-beta-like [Danio rerio]	359
1.80952	2.7	NP_001013464.2	glutamyl-tRNA(Gln) amidotransferase subunit B, mitochondrial-like [Danio rerio]	360
1.58687	3.8	NP_001157395.1	collagen and calcium-binding EGF domain-containing protein 1 precursor [Danio rerio]	361
3.58696	3.69231	NP_001103481.1	dedicator of cytokinesis protein 1 [Danio rerio]	362
1.79082	3.3125	XP_002665865.2	PREDICTED: protein pellino homolog 2-like, partial [Danio rerio]	363
3.05882	1.05556	NP_571588.1	G2/mitotic-specific cyclin-B1 [Danio rerio]	364
1.53947	6.28571	XP_697541.4	PREDICTED: thiamine transporter 1-like [Danio rerio]	365
3.16667	4.55556	NP_997854.1	LIM domain transcription factor LMO4 [Danio rerio]	366
2.875	1.28571	NP_001074069.1	protein SHQ1 homolog [Danio rerio]	367
1.52959	4.28571	NP_956038.1	protein SSXT [Danio rerio]	368
1.51948	3	XP_001336737.1	PREDICTED: nuclear receptor-interacting protein 1 [Danio rerio]	369
3.00741	1.68182	NP_571718.1	transcription factor SOX-9 [Danio rerio]	370
1.35948	5	NP_001002229.1	sorting nexin-7 [Danio rerio]	371
1.31687	3.94737	XP_003201147.1	PREDICTED: v-set domain-containing T-cell activation inhibitor 1-like [Danio rerio]	372
1.22034	7.63636	XP_002667510.2	PREDICTED: transmembrane and coiled-coil domains protein 1-like [Danio rerio]	373
5.34375	1.55	NP_001075100.1	Rho guanine nucleotide exchange factor (GEF) 1a [Danio rerio]	374
1.6369	3.35714	XP_003460267.1	PREDICTED: hypothetical protein LOC100690978 [Oreochromis niloticus]	375
1.63125	2.93333	NP_001070035.1	protein lin-54 homolog [Danio rerio]	376
1.3257	8.28571	NP_878275.2	TGF-beta receptor type-2 precursor [Danio rerio]	377
1.83214	5.81818	NP_571135.1	semaphorin-3aa precursor [Danio rerio]	378
1.53716	6.14286	NP_957334.1	differentially expressed in FDCP 6 homolog [Danio rerio]	379
10.1471	1.35294	NP_001005934.1	glycerol-3-phosphate dehydrogenase 1-like protein [Danio rerio]	380
2.36364	1.28571	NP_001082803.1	high mobility group protein 20A [Danio rerio]	381
1.60741	5.8	NP_001005926.2	protein ACN9 homolog, mitochondrial precursor [Danio rerio]	382
2.35789	1.125	NP_001189421.1	SH2 domain-containing protein 1B [Danio rerio]	383
2.25694	1.04762	NP_956891.1	ephrin A1a precursor [Danio rerio]	384
6.06897	2.26316	NP_956140.1	tyrosine-protein phosphatase non-receptor type 11 [Danio rerio]	385
1.42857	2.85714	XP_003198198.1	PREDICTED: protein KIAA0415-like [Danio rerio]	386
1.75694	3.73333	NP_001002498.1	holocytochrome c synthetase a [Danio rerio]	387
1.46684	3.25	NP_777285.1	ruvB-like 2 [Danio rerio]	388
1.27506	7.54545	NP_001034549.1	zinc finger protein ZFPM1 [Danio rerio]	389
1.67273	3.09091	NP_001239533.1	limb region 1 homolog [Danio rerio]	390
1.39535	4	NP_001035077.1	UPF0693 protein C10orf32 homolog [Danio rerio]	391
1.19545	9.4	XP_003199138.1	PREDICTED: TRAF3-interacting JNK-activating modulator-like [Danio rerio]	392
1.82353	3.8	NP_997065.1	intersectin-1 [Danio rerio]	393
1.29861	5.27273	NP_001035438.1	ras-related protein Rab-40C [Danio rerio]	394
1.64251	2	NP_919368.1	signal transducer and activator of transcription 5.1 [Danio rerio]	395
1.9425	3.35714	NP_775381.1	dystroglycan precursor [Danio rerio]	396
1.82903	2.46667	NP_001006065.1	protein TSSC1 [Danio rerio]	397
1.6675	2.6	NP_001025431.2	39S ribosomal protein L44, mitochondrial [Danio rerio]	398
3.25926	2.18182	NP_878301.2	SEC14 domain and spectrin repeat-containing protein 1 [Danio rerio]	399
3.92	1.4375	AEA35014.1	UBE2L3/KRAS fusion protein [Homo sapiens]	400
1.51748	4.4	NP_001008616.1	transcriptional regulator ERG [Danio rerio]	401
4.69737	1.80952	ADO28274.1	glyoxal reductase [Ictalurus furcatus]	402
3.97059	1.88889	NP_001092237.1	6-pyruvoyl tetrahydrobiopterin synthase [Danio rerio]	403
1.67702	2.125	XP_003440316.1	PREDICTED: UPF0378 protein KIAA0100-like [Oreochromis niloticus]	404
2.25287	4.64286	NP_998598.1	ftsJ methyltransferase domain-containing protein 1 [Danio rerio]	405
2.91667	2.125	NP_997786.1	UDP-N-acetylhexosamine pyrophosphorylase [Danio rerio]	406
3.48	2.32	XP_004085732.1	PREDICTED: uncharacterized protein LOC101174564 [Oryzias latipes]	407
6.15517	1.63158	NP_001004543.1	tyrosine-protein kinase Lyn [Danio rerio]	408
1.65	2.2381	NP_998696.1	nuclear pore complex protein Nup133 [Danio rerio]	409
1.52797	2.36842	NP_001002387.1	lymphokine-activated killer T-cell-originated protein kinase homolog [Danio rerio]	410
1.35246	3.79167	NP_001116724.1	uncharacterized protein LOC560131 [Danio rerio]	411
2.06803	2.36364	NP_001103577.2	uncharacterized protein LOC559280 [Danio rerio]	412
1.85819	1.85185	NP_001071231.1	AT-rich interactive domain-containing protein 2 [Danio rerio]	413
2.08528	1.11905	NP_997837.1	ATPase, H+ transporting, lysosomal V0 subunit a1 [Danio rerio]	414
1.50595	8.83333	NP_001124244.1	uncharacterized protein LOC559344 [Danio rerio]	415
1.89744	3.91667	XP_001341616.1	PREDICTED: hypothetical protein LOC100001663 [Danio rerio]	416
1.48571	4.5	XP_002664809.2	PREDICTED: threonyl-tRNA synthetase, cytoplasmic-like, partial [Danio rerio]	417
4.46809	1.06667	NP_997815.2	zinc finger and BTB domain-containing protein 11 [Danio rerio]	418
2.12143	1.56098	XP_697655.4	PREDICTED: attractin-like 1 [Danio rerio]	419
2.75238	1.40541	XP_002667789.1	PREDICTED: tribbles homolog 2 [Danio rerio]	420
1.41964	5.61538	NP_001017609.1	alkylated DNA repair protein alkB homolog 7 [Danio rerio]	421
1.52308	2.52381	NP_991166.1	uncharacterized protein LOC402895 [Danio rerio]	422
2.33871	2.29412	NP_001018153.1	tRNA (cytosine-5-)-methyltransferase [Danio rerio]	423
5.88406	2.05882	XP_001344126.2	PREDICTED: TNFAIP3-interacting protein 1-like [Danio rerio]	424
2.83636	1.82353	NP_001003856.1	RNA-binding protein 12 [Danio rerio]	425
1.3125	3.63636	NP_958486.1	ras-related protein Rab-13 [Danio rerio]	426
2.775	5.57143	XP_690797.3	PREDICTED: klotho-like [Danio rerio]	427
4.6	1.375	NP_001007344.1	sorting and assembly machinery component 50 homolog B [Danio rerio]	428
2.04545	2.94737	NP_001074103.1	acyl-coenzyme A thioesterase THEM4 [Danio rerio]	429
6.27273	1.15385	XP_002662144.1	PREDICTED: tetratricopeptide repeat protein 37-like [Danio rerio]	430
8.85417	1.57895	NP_001005293.1	synembryn-B [Danio rerio]	431
1.85	4.4	NP_998080.1	spastin [Danio rerio]	432
1.77778	1.66667	NP_001070195.1	sialin [Danio rerio]	433
5.46429	1.81818	XP_003200204.1	PREDICTED: integrin alpha-10-like [Danio rerio]	434
4.07292	1.75	XP_002666958.1	PREDICTED: beta-2-syntrophin-like isoform 1 [Danio rerio]	435
2.22506	1.53125	XP_001922147.2	PREDICTED: nucleus accumbens-associated protein 1-like isoform 1 [Danio rerio]	436
3.26531	1.2069	NP_001082960.2	replication factor C subunit 1 [Danio rerio]	437
2.11458	2.53333	NP_001037796.1	sialate O-acetylesterase precursor [Danio rerio]	438
4.04762	1.09091	NP_001082837.2	protein RRP5 homolog [Danio rerio]	439
4.60417	1.9	NP_001116100.1	uncharacterized protein LOC100142653 [Danio rerio]	440
5.75	2.35714	NP_956549.1	DNA methyltransferase 1-associated protein 1 [Danio rerio]	441
1.32308	8	NP_001070725.2	forkhead box protein O1-A [Danio rerio]	442
2.22581	2	NP_956712.1	protein FAM172A [Danio rerio]	443
2.5	1.2	NP_571913.1	ATPase, Na+/K+ transporting, beta 2b polypeptide [Danio rerio]	444
3.11111	2.57143	XP_001919421.1	PREDICTED: UPF0124 protein C13orf31 [Danio rerio]	445
1.56303	4.75	XP_001919866.1	PREDICTED: hypothetical protein LOC100151491 [Danio rerio]	446
1.40196	4.16667	NP_001070738.1	integrator complex subunit 9 [Danio rerio]	447
5.92982	1.8125	XP_692914.1	PREDICTED: lysine-specific demethylase 7A [Danio rerio]	448
2.67647	1	NP_956983.1	transmembrane protein 170A [Danio rerio]	449
1.28886	5.73333	XP_002664303.1	PREDICTED: hypothetical protein LOC100329277 [Danio rerio]	450
3.88235	2.25	NP_001038686.1	myosin-Ig [Danio rerio]	451
2.74038	1.36842	XP_001337969.2	PREDICTED: si:ch211-218c6.8 [Danio rerio]	452
2.85	1.21429	NP_001187137.1	NK-lysin type 1 precursor [Ictalurus punctatus]	453
1.564	3.66667	NP_001004552.2	pyridoxal-dependent decarboxylase domain-containing protein 1 [Danio rerio]	454
1.66667	2.76923	NP_001108060.1	protein CLN8 [Danio rerio]	455
2.39167	2.875	XP_004068268.1	PREDICTED: uncharacterized protein LOC101166214 [Oryzias latipes]	456
3.69474	1.09677	NP_001007154.1	DNA-directed RNA polymerase I subunit RPA43 [Danio rerio]	457
2.50811	1.75	NP_956586.1	periodic tryptophan protein 1 homolog [Danio rerio]	458
7.82386	3.77273	NP_001035469.1	methionine adenosyltransferase II, alpha-like [Danio rerio]	459
1.90909	5.44444	NP_571786.1	replication protein A 32 kDa subunit [Danio rerio]	460
1.62162	2.15385	NP_001020668.1	novel immune-type receptor 11b precursor [Danio rerio]	461
2.6	1.35714	XP_003438824.1	PREDICTED: protein CCSMST1-like isoform 1 [Oreochromis niloticus]	462
8.84211	2.35714	NP_001191199.1	poly (ADP-ribose) polymerase family, member 2 [Danio rerio]	463
3.80769	1.18182	ABN58714.1	pol-like protein [Biomphalaria glabrata]	464
1.24694	8.375	NP_001116219.1	V-type proton ATPase 116 kDa subunit a isoform 2 [Danio rerio]	465
1.95652	2.8	XP_687895.2	PREDICTED: hypothetical protein LOC324197 [Danio rerio]	466
1.6	2	NP_001107109.1	pygopus homolog 1 [Danio rerio]	467
1.19455	13.5714	NP_001001407.1	meiotic recombination 11 homolog A [Danio rerio]	468
1.66084	6.1	NP_001188068.1	fam151b [Ictalurus punctatus]	469
1.80392	1.55172	NP_001104635.1	uncharacterized protein LOC562056 [Danio rerio]	470
2.2963	1.41667	XP_002665299.2	PREDICTED: protein SCAF8 [Danio rerio]	471
1.44242	4.875	NP_001180281.1	nascent polypeptide-associated complex subunit alpha isoform 1 [Danio rerio]	472
2.03333	2.65385	NP_001076417.1	integrin beta-3 precursor [Danio rerio]	473
1.59211	3	XP_688904.4	PREDICTED: uncharacterized protein C14orf43-like [Danio rerio]	474
1.60173	2.68421	XP_001335082.4	PREDICTED: hypothetical protein LOC795005 [Danio rerio]	475
3	1.77778	NP_956551.1	ubiquitin carboxyl-terminal hydrolase 44 [Danio rerio]	476
1.63704	2.59091	NP_001035333.2	tumor necrosis factor-inducible gene 6 protein precursor [Danio rerio]	477
1.37778	5.11111	XP_697452.4	PREDICTED: AP2-associated protein kinase 1 [Danio rerio]	478
1.71429	2.47826	NP_001187614.1	zinc transporter zip11 [Ictalurus punctatus]	479
1.32632	5.6	NP_956776.2	JNK1/MAPK8-associated membrane protein [Danio rerio]	480
2.125	1.33333	NP_001138275.1	Golgin-45 [Danio rerio]	481
2.53906	1.47826	NP_956620.1	light ear protein [Danio rerio]	482
1.3118	5.09091	NP_956164.1	YTH domain family protein 3 [Danio rerio]	483
1.42609	2.41935	XP_694376.3	PREDICTED: acyl-CoA synthetase short-chain family member 3, mitochondrial [Danio rerio]	484
1.74074	3.66667	NP_001038207.1	immune-related, lectin-like receptor 3 isoform b [Danio rerio]	485
2.53846	2.5	NP_956318.1	DEAH (Asp-Glu-Ala-His) box polypeptide 16 [Danio rerio]	486
1.40323	4.27273	NP_001008653.1	lipoma HMGIC fusion partner homolog precursor [Danio rerio]	487
2.28	1.7027	XP_002664072.2	PREDICTED: activating signal cointegrator 1 complex subunit 3-like, partial [Danio rerio]	488
1.75676	3.5	NP_956131.1	protein fem-1 homolog A [Danio rerio]	489
1.54255	4.84615	XP_691096.5	PREDICTED: transcription factor Sp3-like [Danio rerio]	490
1.51296	6.11111	NP_956349.1	uncharacterized protein LOC337214 [Danio rerio]	491
3.0303	2.55556	NP_001103938.2	succinate-semialdehyde dehydrogenase, mitochondrial [Danio rerio]	492
1.41107	5	NP_956921.1	threonylcarbamoyladenosine tRNA methylthiotransferase [Danio rerio]	493
1.38855	5.1875	NP_001108165.1	UPF0561 protein C2orf68 homolog [Danio rerio]	494
2.44444	2.27273	XP_004079865.1	PREDICTED: uncharacterized protein LOC101165594 [Oryzias latipes]	495
1.3325	4.05263	XP_691776.4	PREDICTED: AP-3 complex subunit beta-1 [Danio rerio]	496
2.8	1.23077	XP_003201442.1	PREDICTED: tyrosine-protein phosphatase non-receptor type 9 [Danio rerio]	497
3.03448	2.07692	XP_003200139.1	PREDICTED: protein NLRC3-like [Danio rerio]	498
1.24868	10.3333	NP_991270.1	polyhomeotic-like protein 1 [Danio rerio]	499
1.53061	3	XP_003199671.1	PREDICTED: NHL repeat-containing protein 2-like [Danio rerio]	500
2.94737	1.05882	NP_001037799.2	importin-8 [Danio rerio]	501
1.4439	4	NP_001073484.1	activity-dependent neuroprotector [Danio rerio]	502
2.18182	1.04878	NP_001034896.1	bone morphogenetic protein receptor type-2 precursor [Danio rerio]	503
20	6.08333	NP_956880.1	myoglobin [Danio rerio]	504
1.52632	3	NP_001009912.1	retinol dehydrogenase 12, like [Danio rerio]	505
3.8	1.18182	XP_700305.4	PREDICTED: zinc finger protein 543 [Danio rerio]	506
1.33067	10.875	NP_001132910.1	acyl-CoA synthetase family member 2, mitochondrial precursor [Danio rerio]	507
1.4413	2.46429	XP_003223052.1	PREDICTED: hypothetical protein LOC100557304 [Anolis carolinensis]	508
1.79487	4.1	CCA18549.1	transposase putative [Albugo laibachii Nc14]	509
2.94737	2.25	NP_001070622.1	coagulation factor XIII A chain [Danio rerio]	510
1.50545	3.77778	XP_688020.4	PREDICTED: lethal(3)malignant brain tumor-like protein 3-like [Danio rerio]	511
1.43182	5.45455	NP_001003495.1	RNA pseudouridylate synthase domain-containing protein 4 [Danio rerio]	512
3.07143	2.11538	NP_001003475.1	biogenesis of lysosomal organelles complex-1, subunit 4, cappuccino [Danio rerio]	513
1.34199	4.73333	NP_571264.1	DNA (cytosine-5)-methyltransferase 1 [Danio rerio]	514
2.73438	1.40909	NP_001005980.1	sulfatase-modifying factor 2 precursor [Danio rerio]	515
1.92593	1.13793	NP_956555.1	kelch domain-containing protein 10 [Danio rerio]	516
1.67656	3.3125	NP_001007456.1	probable tRNA(His) guanylyltransferase [Danio rerio]	517
1.45283	5.25	NP_001070775.1	regulator of G-protein signaling 18 [Danio rerio]	518
2.20588	1.64286	NP_001107205.1	colony stimulating factor 2 receptor, beta, low-affinity (granulocyte-macrophage) precursor [Danio rerio]	519
2.18487	1.17647	XP_685966.5	PREDICTED: zinc finger CCCH domain-containing protein 7B [Danio rerio]	520
2.45333	3.71429	XP_003454676.1	PREDICTED: hypothetical protein LOC100690948 [Oreochromis niloticus]	521
1.75381	1.81818	XP_687815.5	PREDICTED: protein cornichon homolog 4-like, partial [Danio rerio]	522
1.65484	3.38462	XP_003200727.1	PREDICTED: YLP motif-containing protein 1 [Danio rerio]	523
1.62994	1.70833	XP_689302.5	PREDICTED: trafficking kinesin-binding protein 2 [Danio rerio]	524
1.84681	1.05263	NP_001038722.1	cell growth regulator with RING finger domain protein 1 [Danio rerio]	525
3.29412	1.06667	NP_001070851.1	C2 domain-containing protein 2-like [Danio rerio]	526
2.58824	5.2	XP_683105.2	PREDICTED: rho guanine nucleotide exchange factor 15 [Danio rerio]	527
2.42	2.6	XP_001335202.2	PREDICTED: malignant fibrous histiocytoma-amplified sequence 1 homolog [Danio rerio]	528
1.05818	22.25	AAI52592.1	LOC569167 protein [Danio rerio]	529
5.66667	1.1	NP_956913.2	UPF0668 protein C10orf76 homolog [Danio rerio]	530
1.35867	3.38889	NP_001025383.1	zinc finger protein 292 [Danio rerio]	531
2.4	1.56522	NP_571100.1	G1/S-specific cyclin-D1 [Danio rerio]	532
1.5625	3.08333	NP_957418.1	arrestin, beta 2b [Danio rerio]	533
3.76429	1.125	XP_003200086.1	PREDICTED: sortilin-related receptor [Danio rerio]	534
1.53617	2.69565	NP_997947.1	calcium-binding mitochondrial carrier protein Aralar1 [Danio rerio]	535
1.5812	5.75	NP_001093617.1	uncharacterized protein LOC100101643 [Danio rerio]	536
2.06349	5.11111	NP_001076475.1	neural Wiskott-Aldrich syndrome protein [Danio rerio]	537
1.62	3.36364	NP_956618.1	vesicle transport protein USE1 [Danio rerio]	538
1.65	5.125	NP_001186654.1	heterochromatin protein 1-binding protein 3 [Danio rerio]	539
1.57533	2.65217	NP_001013465.1	speckle-type POZ protein-like A [Danio rerio]	540
3.15509	1.5	XP_002666969.1	PREDICTED: kinesin family member 15 [Danio rerio]	541
1.48148	3.21429	NP_571589.2	presenilin-2 [Danio rerio]	542
2.83908	1.2	NP_001082954.1	ribosome binding factor A [Danio rerio]	543
1.39535	4.42857	NP_001003746.1	acetyl-CoA acetyltransferase, mitochondrial precursor [Danio rerio]	544
1.58777	3.42857	NP_001038336.2	selenoprotein O [Danio rerio]	545
1.5098	6.3	NP_001188464.1	GON-4-like protein [Danio rerio]	546
2.00813	4	NP_956567.1	zinc finger HIT domain-containing protein 3 [Danio rerio]	547
1.76703	3.8	XP_696586.3	PREDICTED: solute carrier family 44, member 2 [Danio rerio]	548
1.41429	4.41667	NP_956345.1	glycoprotein-N-acetylgalactosamine 3-beta-galactosyltransferase 1-B [Danio rerio]	549
1.22727	9.5	NP_001092711.1	G-protein coupled receptor 183-A [Danio rerio]	550
6.3913	1.75	XP_700224.3	PREDICTED: hypothetical protein LOC571530 [Danio rerio]	551
2.65152	1.32258	NP_957226.1	5'-nucleotidase precursor [Danio rerio]	552
1.62439	2.54545	XP_002664857.1	PREDICTED: hypothetical protein LOC323246 [Danio rerio]	553
1.52165	3.15789	NP_001124141.1	ski-like protein [Danio rerio]	554
3.16667	1.6087	NP_571530.1	ribonucleoside-diphosphate reductase large subunit [Danio rerio]	555
1.72222	2.3	XP_686483.2	PREDICTED: transmembrane 9 superfamily member 2-like [Danio rerio]	556
1.63521	2.25	NP_956356.1	ribosome biogenesis regulatory protein homolog [Danio rerio]	557
3.45455	1.05	NP_956779.1	zinc finger CCCH-type with G patch domain-containing protein [Danio rerio]	558
1.66028	1.7931	XP_707353.4	PREDICTED: hypothetical protein LOC557451 isoform 2 [Danio rerio]	559
1.38294	4.9375	NP_991217.1	uncharacterized protein LOC402952 [Danio rerio]	560
1.62692	2.48	NP_001153138.1	immunoglobulin superfamily member 3 precursor [Danio rerio]	561
1.61932	4.1	NP_001038897.1	uncharacterized protein LOC751722 [Danio rerio]	562
1.3968	5.22222	NP_991169.1	transcriptional adapter 1 [Danio rerio]	563
3.97714	1.2069	NP_001035418.1	lymphocyte-specific protein tyrosine kinase isoform 2 [Danio rerio]	564
1.55833	4.3	NP_001076592.1	androgen receptor [Danio rerio]	565
2.97279	1.57143	XP_003201177.1	PREDICTED: hypothetical protein LOC100535172 [Danio rerio]	566
1.47027	4.08333	XP_002662124.1	PREDICTED: pumilio domain-containing protein C14orf21-like [Danio rerio]	567
2.00926	1.32	NP_571101.1	ephrin-A5b precursor [Danio rerio]	568
1.27407	6.36364	NP_956039.2	ESF1 homolog [Danio rerio]	569
2.91667	1.7	NP_957433.1	3-ketodihydrosphingosine reductase [Danio rerio]	570
3.207	2.21739	NP_957268.1	uracil-DNA glycosylase a [Danio rerio]	571
3.36458	2.04348	NP_001096142.1	ankyrin repeat and FYVE domain-containing protein 1 [Danio rerio]	572
6.90698	1.91667	NP_956947.2	transcriptional regulator ATRX [Danio rerio]	573
1.89091	6.44444	NP_001003997.1	FAD synthase [Danio rerio]	574
1.38905	2.72727	NP_001073474.1	uncharacterized protein LOC563192 [Danio rerio]	575
3.60345	1.48	XP_696565.5	PREDICTED: AT-rich interactive domain-containing protein 1A [Danio rerio]	576
1.4019	4.27273	XP_002664671.1	PREDICTED: protein FAM101B isoform 1 [Danio rerio]	577
1.97701	2.25	XP_002665673.2	PREDICTED: protein yippee-like 5-like [Danio rerio]	578
2	3.63636	AAS89353.1	perforin [Ctenopharyngodon idella]	579
3.93421	1.37037	NP_998530.1	ras-related protein Rab-6A [Danio rerio]	580
3.49206	2.05263	AAI22917.1	LOC779549 protein [Xenopus (Silurana) tropicalis]	581
3.25	1	NP_001017630.1	serine/threonine-protein kinase 16 [Danio rerio]	582
1.49677	4	XP_004075554.1	PREDICTED: uncharacterized protein LOC101167222 [Oryzias latipes]	583
3.875	2.46154	NP_001070110.1	uncharacterized protein LOC767704 precursor [Danio rerio]	584
2.97476	2	XP_003459345.1	PREDICTED: myeloid cell surface antigen CD33-like [Oreochromis niloticus]	585
2.10101	1.08696	XP_003197692.1	PREDICTED: putative uncharacterized protein ENSP00000382790-like [Danio rerio]	586
3.14815	2.07692	NP_001097996.1	triple functional domain protein [Danio rerio]	587
1.42609	3.3	NP_955859.2	SAP30-binding protein [Danio rerio]	588
1.69419	1.30769	XP_002661358.1	PREDICTED: uncharacterized protein C17orf39 homolog [Danio rerio]	589
2.02667	3.07143	XP_003198627.1	PREDICTED: kinesin-like protein KIF21A-like [Danio rerio]	590
2.21053	2.66667	NP_001073425.1	pre-B-cell leukemia homeobox interacting protein 1 [Danio rerio]	591
1.75214	1.5	NP_001007426.1	uncharacterized protein LOC492784 [Danio rerio]	592
6.01282	1.75806	NP_001002536.1	uncharacterized protein LOC436809 [Danio rerio]	593
6.70588	1.7619	XP_003198205.1	PREDICTED: BAI1-associated protein 3-like [Danio rerio]	594
2.41667	2.1875	NP_957402.1	acetyl-coenzyme A transporter 1 [Danio rerio]	595
1.43243	3.5	NP_956835.1	serine/threonine-protein kinase SIK3 homolog [Danio rerio]	596
2.86179	1.60714	NP_001121823.1	polypeptide N-acetylgalactosaminyltransferase 2 [Danio rerio]	597
1.45313	3.84615	XP_696785.3	PREDICTED: si:ch211-160j6.2 [Danio rerio]	598
2.88889	9	NP_059337.1	COX3_15414 cytochrome c oxidase subunit III [Danio rerio]	599
1.60099	2.4375	NP_001182543.1	stabilin-1 precursor [Danio rerio]	600
4.23529	1.07143	NP_001005993.1	BRCA1-A complex subunit Abraxas [Danio rerio]	601
4.31892	1.07692	XP_688866.2	PREDICTED: TIM21-like protein, mitochondrial-like [Danio rerio]	602
2.14286	1.83333	NP_001005604.1	B-cell CLL/lymphoma 9 protein [Danio rerio]	603
1.65289	2.81818	AAI54248.1	Si:ch211-215a10.4 protein [Danio rerio]	604
1.83454	1.74194	NP_919402.1	heparan-sulfate 6-O-sulfotransferase 2 [Danio rerio]	605
1.44817	4.5	NP_001025408.1	mitochondrial carnitine/acylcarnitine carrier protein CACL [Danio rerio]	606
1.63975	4.83333	NP_001068583.1	RWD domain-containing protein 2B [Danio rerio]	607
1.29236	6.53333	NP_001074110.1	N-acetylgalactosamine-6-sulfatase [Danio rerio]	608
1.78947	5.09091	NP_001001594.1	capping protein (actin filament), gelsolin-like [Danio rerio]	609
3.51515	1.20339	NP_001077016.1	dnaJ homolog subfamily C member 10 [Danio rerio]	610
1.74167	2.90909	XP_003439187.1	PREDICTED: hypothetical protein LOC100705990 [Oreochromis niloticus]	611
3.8	1.05263	NP_991227.1	zinc finger protein 830 [Danio rerio]	612
7.4959	2.42857	NP_956468.2	uridine 5'-monophosphate synthase [Danio rerio]	613
1.89583	2.64706	NP_001116762.1	uncharacterized protein LOC568385 [Danio rerio]	614
2.59259	1.84615	NP_956167.1	probable D-lactate dehydrogenase, mitochondrial [Danio rerio]	615
1.43098	3.35714	NP_001003493.1	sin3 histone deacetylase corepressor complex component SDS3 [Danio rerio]	616
2.38333	3.45455	NP_001019616.1	cytosolic carboxypeptidase 1 [Danio rerio]	617
1.54688	2.92308	NP_001093477.1	polypyrimidine tract-binding protein 2 [Danio rerio]	618
3.65926	1.2069	NP_001074120.1	cyclic AMP-responsive element-binding protein 3-like protein 2 [Danio rerio]	619
1.93519	1.06897	NP_775391.1	pre-rRNA-processing protein TSR2 homolog [Danio rerio]	620
1.63866	3.7	NP_001071012.1	CTD small phosphatase-like protein 2-A [Danio rerio]	621
1.35601	5.81818	NP_001071020.1	DDB1- and CUL4-associated factor 5 [Danio rerio]	622
4.85333	2.3125	NP_001002616.1	protein pellino homolog 2 [Danio rerio]	623
1.99597	3.70588	NP_991288.2	VIP36-like protein precursor [Danio rerio]	624
1.59052	2.68421	ABI16052.1	leukocyte immune-type receptor TS32.17 L1.2b, partial [Ictalurus punctatus]	625
1.29	4.16667	XP_001922150.2	PREDICTED: uncharacterized protein C3orf63 [Danio rerio]	626
3.33333	1.10345	NP_001191061.1	ELMO/CED-12 domain containing 2 precursor [Danio rerio]	627
1.42857	3.30435	NP_001074133.1	sideroflexin-3 [Danio rerio]	628
3.98462	2.31579	NP_001020670.1	F-box only protein 7 [Danio rerio]	629
1.13852	13.7778	NP_001073435.1	cytosolic purine 5'-nucleotidase [Danio rerio]	630
2.74064	1.08333	NP_001003995.1	phosphorylated adapter RNA export protein [Danio rerio]	631
2.925	1.47826	NP_001017647.1	probable dolichyl pyrophosphate Glc1Man9GlcNAc2 alpha-1,3-glucosyltransferase [Danio rerio]	632
2.12519	1.54762	NP_001077033.1	ATP-dependent RNA helicase SUPV3L1, mitochondrial precursor [Danio rerio]	633
4.92	2.26316	NP_001005600.1	trans-1,2-dihydrobenzene-1,2-diol dehydrogenase [Danio rerio]	634
2.23077	3.47368	NP_001017662.1	ES1 protein homolog, mitochondrial [Danio rerio]	635
1.48432	1.78788	XP_002666547.1	PREDICTED: hypothetical protein LOC100307101 isoform 3 [Danio rerio]	636
1.8871	2.56	XP_002663748.1	PREDICTED: UPF0449 protein C19orf25 homolog [Danio rerio]	637
1.505	3.4375	NP_001018395.1	28S ribosomal protein S17, mitochondrial [Danio rerio]	638
2.60606	1.32143	XP_001919340.3	PREDICTED: Nance-Horan syndrome protein, partial [Danio rerio]	639
1.47857	6.9	NP_001019557.1	integrin, beta 4 precursor [Danio rerio]	640
1.84722	1.76667	NP_001002360.1	solute carrier family 25 member 40 [Danio rerio]	641
1.472	3.45455	XP_001336372.1	PREDICTED: hypothetical protein LOC796080 [Danio rerio]	642
1.66667	2.66667	NP_998166.1	kelch-like protein 20 [Danio rerio]	643
1.29808	7.27273	NP_001007318.1	gem-associated protein 8 [Danio rerio]	644
4.6	1.375	NP_001107107.1	MAP7 domain containing 1 [Danio rerio]	645
1.31771	6.36364	NP_955974.1	zinc finger C2HC domain-containing protein 1A [Danio rerio]	646
2.27928	2.33333	XP_001921829.2	PREDICTED: hypothetical protein LOC100003413 [Danio rerio]	647
1.65079	2.53333	NP_001017828.1	translocase of inner mitochondrial membrane domain-containing protein 1 [Danio rerio]	648
2.03256	2.66667	NP_001122258.1	nucleoside diphosphate-linked moiety X motif 19, mitochondrial [Danio rerio]	649
1.44173	5.875	XP_003438273.1	PREDICTED: hypothetical protein LOC100707148 [Oreochromis niloticus]	650
2.1289	1.875	NP_001038838.1	DNA-directed RNA polymerase III subunit RPC9 [Danio rerio]	651
1.55303	4.30769	NP_001153460.1	probable 28S ribosomal protein S10, mitochondrial [Danio rerio]	652
2.3625	2.1875	NP_001071048.1	DDB1- and CUL4-associated factor 12 [Danio rerio]	653
1.2457	5.8	NP_001122153.1	vinculin [Danio rerio]	654
6	1.05405	XP_709654.2	PREDICTED: u3 small nucleolar ribonucleoprotein protein MPP10 isoform 2 [Danio rerio]	655
1.83333	1.68421	NP_998611.1	protein XRP2 [Danio rerio]	656
1.71958	4	XP_001920265.2	PREDICTED: nuclear factor erythroid 2-related factor 1-like [Danio rerio]	657
4.88298	1.2069	ACQ59049.1	THAP domain-containing protein 4 [Anoplopoma fimbria]	658
3.31034	1.37838	XP_003199782.1	PREDICTED: thyroid receptor-interacting protein 11-like [Danio rerio]	659
1.38462	4.5	NP_001020340.1	peroxisomal biogenesis factor 16 [Danio rerio]	660
1.81818	2.63636	NP_001038329.1	inner nuclear membrane protein Man1 [Danio rerio]	661
1.48021	5.66667	NP_001092727.1	39S ribosomal protein L36, mitochondrial [Danio rerio]	662
3.16667	4.44444	XP_001341465.1	PREDICTED: hypothetical protein LOC100007028 [Danio rerio]	663
2.57576	2.17647	XP_002662917.1	PREDICTED: hypothetical protein LOC797705 [Danio rerio]	664
2.31884	2	XP_003199930.1	PREDICTED: putative nuclease HARBI1-like [Danio rerio]	665
1.51172	3.6875	NP_001038697.1	protein SCO2 homolog, mitochondrial [Danio rerio]	666
2.66463	1.8	XP_003441807.1	PREDICTED: protein phosphatase 1B [Oreochromis niloticus]	667
2.02198	2.5	NP_955830.1	RNA 3'-terminal phosphate cyclase [Danio rerio]	668
1.31267	4.71429	NP_001038258.1	sorting nexin-14 [Danio rerio]	669
3.192	1.09091	NP_001139096.1	probable E3 ubiquitin-protein ligase HERC3 [Danio rerio]	670
1.23047	20.0909	XP_002943664.1	PREDICTED: hypothetical protein LOC100486110 [Xenopus (Silurana) tropicalis]	671
1.60714	6.5	NP_001026841.1	Golgi transport 1 homolog B [Danio rerio]	672
3.16049	1.26316	XP_001344029.2	PREDICTED: n-acetyltransferase 9 [Danio rerio]	673
1.80976	2.16	NP_001104656.1	ATP-binding cassette sub-family D member 1 [Danio rerio]	674
1.49198	4	XP_691717.1	PREDICTED: male-specific lethal 1 homolog [Danio rerio]	675
5.05674	1.05882	NP_001008585.1	large neutral amino acids transporter small subunit 4 [Danio rerio]	676
3.46154	1.75	NP_001108050.1	F-box/WD repeat-containing protein 8 [Danio rerio]	677
1.24795	7.41667	NP_001018322.1	exosome complex component MTR3 [Danio rerio]	678
1.44857	3.76471	NP_998154.1	Ran GTPase activating protein 1b [Danio rerio]	679
1.57994	7.44444	XP_001500687.3	PREDICTED: zinc finger protein 19 [Equus caballus]	680
4.91228	2.61538	NP_001107268.1	exocyst complex component 5 [Danio rerio]	681
1.27841	5.2	XP_684543.3	PREDICTED: zinc finger protein 280D [Danio rerio]	682
2.28571	1.36364	XP_003200153.1	PREDICTED: myelin protein zero-like protein 2-like, partial [Danio rerio]	683
1.35802	4.38462	NP_001017572.2	exosome complex exonuclease RRP4 [Danio rerio]	684
1.83285	2.91304	NP_956129.1	arf-GAP domain and FG repeats-containing protein 1 [Danio rerio]	685
1.43921	4.66667	XP_003967422.1	PREDICTED: F-box only protein 31-B-like isoform 1 [Takifugu rubripes]	686
2.32066	3.31579	XP_003200207.1	PREDICTED: RNA-binding protein 12B-A [Danio rerio]	687
1.46485	4.10526	NP_001002108.2	INO80 complex subunit C-like [Danio rerio]	688
1.5619	2.66667	XP_684068.4	PREDICTED: zinc finger protein 2 homolog [Danio rerio]	689
1.875	3.33333	NP_001018378.2	integrator complex subunit 2 [Danio rerio]	690
2.01307	1.94737	XP_002663915.2	PREDICTED: lipase maturation factor 1-like [Danio rerio]	691
2.75	1.6875	NP_001025314.1	S-adenosylmethionine mitochondrial carrier protein [Danio rerio]	692
1.84	3.625	NP_956138.1	PHD finger protein 23B [Danio rerio]	693
1.68304	1.73333	XP_001919035.3	PREDICTED: papilin-like [Danio rerio]	694
1.54545	3.54545	NP_001007385.2	FtsJ homolog 1 [Danio rerio]	695
1.28721	6.77778	XP_002667432.2	PREDICTED: hypothetical protein LOC100330243 [Danio rerio]	696
1.50998	2.8125	NP_001020094.1	protein SMG5 [Danio rerio]	697
1.31888	6.45455	NP_956226.1	protein FAM76B [Danio rerio]	698
1.3076	6.88889	NP_001243563.1	Rho-associated, coiled-coil containing protein kinase 1 [Danio rerio]	699
2.51429	1.14286	NP_001116316.1	cullin-4B [Danio rerio]	700
2.29167	1.16667	NP_991260.2	plexin D1 precursor [Danio rerio]	701
1.97674	2.33333	NP_956970.1	mannosyl (alpha-1,3-)-glycoprotein beta-1,2-N-acetylglucosaminyltransferase [Danio rerio]	702
2.40741	1	NP_957179.1	tumor protein D54 isoform 2 [Danio rerio]	703
1.48639	5.8	NP_997965.1	protein dispatched homolog 1 [Danio rerio]	704
1.29601	4.27273	NP_996973.2	calcium modulating ligand [Danio rerio]	705
1.88372	2.18182	NP_001073452.1	anoctamin 5b [Danio rerio]	706
1.62829	3.0625	NP_001188144.1	upf0552 protein c15orf38-like protein [Ictalurus punctatus]	707
1.78947	2.66667	NP_001229924.1	lysine-specific histone demethylase 1A [Danio rerio]	708
1.45	4.75	XP_002666179.1	PREDICTED: putative rRNA methyltransferase 3 isoform 1 [Danio rerio]	709
2.40517	1.30769	XP_684689.2	PREDICTED: vacuolar protein sorting-associated protein 52 homolog isoform 2 [Danio rerio]	710
2.24483	1.06897	NP_001037776.1	gamma-taxilin [Danio rerio]	711
4.21053	1.63636	NP_001154919.2	nipped-B-like protein B [Danio rerio]	712
2.77778	1.80952	XP_694935.2	PREDICTED: methionyl-tRNA synthetase, mitochondrial-like [Danio rerio]	713
3.24	1.6	XP_003199257.1	PREDICTED: hypothetical protein LOC100537318 [Danio rerio]	714
1.9798	2.61538	NP_957206.2	mitotic spindle assembly checkpoint protein MAD1 [Danio rerio]	715
2.11039	1.18182	XP_001342009.1	PREDICTED: ras GTPase-activating protein 1 [Danio rerio]	716
7.22222	2.5	NP_998550.1	serine/threonine-protein kinase VRK1 [Danio rerio]	717
1.5125	3.3125	NP_956085.1	myotubularin-related protein 6 [Danio rerio]	718
1.51067	3.27273	XP_003199050.1	PREDICTED: protein FAN [Danio rerio]	719
1.48686	4.69231	XP_003200874.1	PREDICTED: hypothetical protein LOC325170 [Danio rerio]	720
1.69481	3.22222	NP_956802.2	116 kDa U5 small nuclear ribonucleoprotein component [Danio rerio]	721
1.39925	4.61538	NP_991198.1	adenosine 3'-phospho 5'-phosphosulfate transporter 1 precursor [Danio rerio]	722
1.21324	11.25	NP_001002722.1	tetratricopeptide repeat protein 33 [Danio rerio]	723
3.22979	1.1875	XP_001344703.1	PREDICTED: zinc finger FYVE domain-containing protein 1-like isoform 1 [Danio rerio]	724
2.82051	2.27273	NP_991145.1	nephrosin-like precursor [Danio rerio]	725
7.5	1.86364	XP_002667251.2	PREDICTED: sugar phosphate exchanger 3 [Danio rerio]	726
1.93237	2.07143	NP_001155222.1	mitogen-activated protein kinase kinase kinase 5 [Danio rerio]	727
1.86047	3.46667	NP_001003628.1	adapter molecule crk [Danio rerio]	728
1.4375	2.73913	NP_001093474.1	E3 ubiquitin-protein ligase LRSAM1 [Danio rerio]	729
6.6	1.2439	NP_001004597.1	disrupted in renal carcinoma 2 [Danio rerio]	730
1.59697	6.15385	NP_957352.1	platelet-activating factor acetylhydrolase IB subunit gamma [Danio rerio]	731
2.90937	1.7931	NP_999860.1	metastasis-associated protein MTA2 [Danio rerio]	732
1.88172	1.73684	NP_001003558.1	tubulin, alpha 8 like 3 [Danio rerio]	733
1.9125	2.91667	NP_958489.1	ras-related protein Rab-32 [Danio rerio]	734
2.03922	4.22222	NP_739569.1	frizzled homolog 7b [Danio rerio]	735
1.53659	5.2	NP_956112.1	rho-related GTP-binding protein RhoQ [Danio rerio]	736
1.26907	7.57895	NP_957087.1	probable RNA-binding protein 18 [Danio rerio]	737
3.97222	2.08333	NP_945329.1	programmed cell death protein 4 [Danio rerio]	738
1.55882	3.5	NP_001002637.1	transmembrane protein 53 [Danio rerio]	739
5.11538	1.37037	NP_001189381.1	chromodomain-helicase-DNA-binding protein 8 [Danio rerio]	740
1.56481	1.76923	NP_001002150.1	caveolin-2 [Danio rerio]	741
4.2735	1.78261	NP_001038492.1	C-C chemokine receptor family-like [Danio rerio]	742
5.01389	2.21739	NP_001028889.2	adenosine deaminase CECR1-A precursor [Danio rerio]	743
1.71786	2.42105	NP_001030149.2	phosphatidylinositol 4-kinase beta [Danio rerio]	744
1.68602	2.6875	NP_955860.1	WD repeat-containing protein 36 [Danio rerio]	745
1.98467	3.52632	XP_001922220.1	PREDICTED: probable ATP-dependent RNA helicase DDX10 [Danio rerio]	746
1.89058	2.34783	NP_955966.1	serine/threonine-protein kinase 3 [Danio rerio]	747
1.53079	4.44444	NP_001002037.2	hepatoma-derived growth factor-related protein 2 [Danio rerio]	748
1.50545	2.8125	NP_997979.2	myeloid differentiation primary response protein MyD88 [Danio rerio]	749
1.91304	4	NP_001116172.1	mothers against decapentaplegic homolog 4 [Danio rerio]	750
13.061	3	NP_001073660.2	spermatogenesis-associated protein 2 [Danio rerio]	751
1.53409	4.55556	NP_958503.1	lissencephaly-1 homolog B [Danio rerio]	752
1.4	4.28571	XP_001336071.1	PREDICTED: wu:fc48e01 [Danio rerio]	753
1.63719	2.80952	ACY00477.1	ORF73 [Human herpesvirus 8]	754
1.45667	3.28	NP_001071051.1	zinc finger MYND domain-containing protein 11 isoform 2 [Danio rerio]	755
2.12674	1.62162	XP_002941723.1	PREDICTED: hypothetical protein LOC100488485 [Xenopus (Silurana) tropicalis]	756
2.5	1.76	NP_571377.2	neurogenic locus notch homolog protein 1 precursor [Danio rerio]	757
1.80112	3.92	XP_684861.3	PREDICTED: hypothetical protein LOC556848 [Danio rerio]	758
1.5873	2.08	NP_001017568.2	ornithine decarboxylase antizyme inhibitor [Danio rerio]	759
4.15385	1.43478	NP_001028893.1	integrin alpha-V precursor [Danio rerio]	760
1.25735	5.53846	NP_997855.1	phospholipase A-2-activating protein [Danio rerio]	761
1.63406	3.53333	NP_957450.1	peroxisomal targeting signal 1 receptor [Danio rerio]	762
1.36519	6.53333	NP_955820.1	disks large homolog 1 [Danio rerio]	763
1.91304	9.4	NP_570993.2	frizzled homolog 8a precursor [Danio rerio]	764
2.43116	3.13636	NP_001038356.1	bcl-2-like protein 13 [Danio rerio]	765
1.6	3.5	NP_001157866.1	E3 ubiquitin-protein ligase UBR5 [Danio rerio]	766
1.55242	1.62162	NP_956238.1	LMBR1 domain-containing protein 2-B [Danio rerio]	767
1.46277	3.61905	NP_919388.1	1-phosphatidylinositol-4,5-bisphosphate phosphodiesterase gamma-1 [Danio rerio]	768
5.625	1.88235	XP_002662798.2	PREDICTED: hypothetical protein LOC100334463 [Danio rerio]	769
1.73333	3.0625	NP_998473.1	serine/threonine-protein kinase 25 [Danio rerio]	770
1.45833	3.93333	XP_001922961.2	PREDICTED: ubiquitin conjugation factor E4 A isoform 1 [Danio rerio]	771
1.91518	2.75	NP_001070745.2	histone-lysine N-methyltransferase SETDB1-B [Danio rerio]	772
3.61462	1.20588	NP_001018463.1	nudC domain-containing protein 1 [Danio rerio]	773
7.2	1.6087	NP_956091.1	N-myc downstream regulated family member 3b [Danio rerio]	774
3.09972	1.53571	NP_571420.1	activin receptor type-1 precursor [Danio rerio]	775
1.73511	1.57576	XP_001920115.1	PREDICTED: UPF0661 TPR repeat-containing protein C16D10.01c-like [Danio rerio]	776
1.6208	12.7778	XP_001921312.1	PREDICTED: trafficking kinesin-binding protein 1 [Danio rerio]	777
1.5456	3.38095	NP_955851.1	ribosome biogenesis protein wdr12 [Danio rerio]	778
1.52286	3.85	NP_001186655.1	ubiA prenyltransferase domain-containing protein 1 [Danio rerio]	779
1.77778	3.05882	NP_571186.1	rhombotin-2 [Danio rerio]	780
1.63158	2.33333	XP_001338503.2	PREDICTED: MLX-interacting protein [Danio rerio]	781
1.77025	6.27778	XP_002663310.2	PREDICTED: periphilin-1-like [Danio rerio]	782
4.90909	2.26667	XP_001338803.3	PREDICTED: tumor protein p53-inducible protein 13-like [Danio rerio]	783
1.75532	2.83333	NP_001025144.1	transmembrane protein 128 [Danio rerio]	784
2.83333	3.25	XP_001921353.3	PREDICTED: ubiquitin carboxyl-terminal hydrolase 40 [Danio rerio]	785
1.68627	2.52174	NP_997953.1	enoyl-CoA hydratase domain-containing protein 2, mitochondrial [Danio rerio]	786
2.34375	2.71429	NP_001038570.1	TGF-beta-activated kinase 1 and MAP3K7-binding protein 3 [Danio rerio]	787
7.1875	3.42857	XP_001336902.1	PREDICTED: baculoviral IAP repeat-containing protein 6 [Danio rerio]	788
1.61111	3.8	NP_571315.1	casein kinase 2 alpha 2a [Danio rerio]	789
1.65381	2.95833	XP_686737.2	PREDICTED: sprouty-related, EVH1 domain-containing protein 2-like [Danio rerio]	790
1.31606	4.06667	NP_001070857.1	transcription factor A, mitochondrial [Danio rerio]	791
1.45737	4.3125	NP_001082940.1	beta-2 adrenergic receptor [Danio rerio]	792
1.54286	2.3913	NP_001070782.1	protein Dr1 [Danio rerio]	793
1.45969	3.09091	NP_956736.1	activating signal cointegrator 1 complex subunit 2 [Danio rerio]	794
4.97619	2.93333	NP_001038584.1	INO80 complex homolog 1 [Danio rerio]	795
7.53409	1.90476	NP_001038745.1	plakophilin 3 [Danio rerio]	796
4.44333	1.53125	NP_001002612.1	uncharacterized protein LOC436885 [Danio rerio]	797
1.9386	2.55556	NP_001013582.1	sec1 family domain-containing protein 2 [Danio rerio]	798
1.9378	1.70833	NP_998614.1	serine/threonine-protein kinase PRP4 homolog [Danio rerio]	799
3.38351	2.6	EFA02765.1	hypothetical protein TcasGA2_TC008498 [Tribolium castaneum]	800
2.89569	2.25641	XP_001922814.1	PREDICTED: protein S100-P [Danio rerio]	801
1.45833	5.57143	XP_001920441.3	PREDICTED: bromodomain and WD repeat-containing protein 1 [Danio rerio]	802
1.54839	2.72222	NP_001005306.3	zinc transporter ZIP13 [Danio rerio]	803
1.46667	3.52941	NP_001154807.1	uncharacterized protein LOC100192223 [Danio rerio]	804
2.02222	3.77778	NP_957427.1	serine/threonine-protein kinase 10 [Danio rerio]	805
1.90667	3.3913	NP_001082938.1	sphingosine-1-phosphate lyase 1 [Danio rerio]	806
5.4	2.5	NP_001002646.1	adenosine deaminase [Danio rerio]	807
1.3118	5.26667	NP_956382.1	uncharacterized protein C21orf59 homolog [Danio rerio]	808
1.38947	4.125	NP_942097.1	adenosine kinase b [Danio rerio]	809
6.23392	1.12821	NP_001139062.1	si:ch211-206k20.5 [Danio rerio]	810
1.47846	5.85714	XP_001338032.3	PREDICTED: molybdopterin synthase catalytic subunit-like [Danio rerio]	811
3.23077	3.71429	XP_001920639.3	PREDICTED: apolipoprotein L1-like [Danio rerio]	812
1.54545	2.94118	NP_001077034.1	huntingtin-interacting protein 1-related protein [Danio rerio]	813
1.45588	7.77778	NP_001138833.1	aspartoacylase-2A [Danio rerio]	814
1.31413	3.73684	NP_956710.1	transformer-2 protein homolog alpha [Danio rerio]	815
2.3	1.73913	NP_001038537.2	RING finger and SPRY domain-containing protein 1 precursor [Danio rerio]	816
2.625	1.0303	NP_001017881.1	sulfide:quinone oxidoreductase, mitochondrial [Danio rerio]	817
1.42232	5	XP_003440929.1	PREDICTED: hypothetical protein LOC100699191 [Oreochromis niloticus]	818
1.25063	7.73333	NP_001119860.1	DNA ligase 1 [Danio rerio]	819
1.46314	4.125	NP_001108523.1	zinc finger protein 414 [Danio rerio]	820
2.01203	1.48571	NP_001017617.1	endophilin-B1 [Danio rerio]	821
3.69444	1.05556	XP_693770.3	PREDICTED: uncharacterized protein KIAA0090 homolog [Danio rerio]	822
1.86364	1.52	NP_001070201.1	lectin, mannose-binding 2-like b precursor [Danio rerio]	823
1.64672	2.10345	NP_957095.1	DNA polymerase epsilon subunit 3 [Danio rerio]	824
16.8	7.25	NP_571370.1	cytosolic phospholipase A2 [Danio rerio]	825
1.77612	4.05	NP_001007761.1	PDZK1 interacting protein 1, like precursor [Danio rerio]	826
1.36452	2.82759	NP_001092251.1	phospholysine phosphohistidine inorganic pyrophosphate phosphatase [Danio rerio]	827
3.36047	1.72727	XP_002663496.2	PREDICTED: biotin--protein ligase [Danio rerio]	828
4.375	1.35714	XP_002666500.1	PREDICTED: UPF0640 protein C3orf78 homolog [Danio rerio]	829
1.36193	3.5	NP_956739.1	calpain 1, (mu/I) large subunit a [Danio rerio]	830
1.94983	1.075	NP_956938.1	N-acetyltransferase 10 [Danio rerio]	831
3.39286	1.68966	XP_001345295.2	PREDICTED: meteorin-like protein-like [Danio rerio]	832
1.54286	3.15385	NP_001035078.2	tubulin-specific chaperone E [Danio rerio]	833
1.37898	3.21212	NP_955947.1	lariat debranching enzyme [Danio rerio]	834
1.61317	3.52632	NP_001028283.2	pygopus homolog 2 [Danio rerio]	835
1.82963	2.5	NP_001038765.1	galectin-related protein [Danio rerio]	836
1.48872	5	NP_001122234.1	uncharacterized protein LOC571819 precursor [Danio rerio]	837
1.57692	4.16667	XP_002663937.1	PREDICTED: PAXIP1-associated protein 1 isoform 1 [Danio rerio]	838
1.69167	6.36364	NP_001129262.1	fibrillin-2 precursor [Danio rerio]	839
1.69474	7.42857	NP_001074037.1	heparan sulfate glucosamine 3-O-sulfotransferase 3B1 [Danio rerio]	840
1.62238	2.11111	NP_001008780.1	friend leukemia integration 1b [Danio rerio]	841
1.31327	4.69231	NP_001154011.1	COMM domain-containing protein 10 [Oncorhynchus mykiss]	842
1.47009	2.5	NP_001082941.1	serine/threonine-protein kinase ULK3 [Danio rerio]	843
1.76282	2.5	NP_998471.1	phosphatidylinositol-4,5-bisphosphate 3-kinase catalytic subunit gamma isoform [Danio rerio]	844
1.7973	6.15385	XP_003443782.1	PREDICTED: protein FAM84B-like [Oreochromis niloticus]	845
1.55676	2.76471	XP_003199529.1	PREDICTED: metal transporter CNNM3-like, partial [Danio rerio]	846
1.25217	7.88889	XP_001613262.1	hypothetical protein [Plasmodium vivax Sal-1]	847
2.53917	2.57143	NP_571090.1	transcription factor MafB [Danio rerio]	848
1.42803	3.5625	XP_002719230.1	PREDICTED: G patch domain containing 8 [Oryctolagus cuniculus]	849
1.57305	3.47619	XP_003200579.1	PREDICTED: hypothetical protein LOC100149834 [Danio rerio]	850
5.10588	1.52632	NP_001003983.1	cadherin-5 precursor [Danio rerio]	851
1.81319	2.41667	NP_996984.1	beta-1,3-galactosyltransferase 2 [Danio rerio]	852
2.81818	2.375	NP_001025234.1	nucleolar protein 11-like [Danio rerio]	853
2.275	1.76	NP_001002466.1	BRCA1-associated protein [Danio rerio]	854
1.48413	8.28571	NP_001259013.1	adenosine kinase isoform 2 [Danio rerio]	855
2.77469	1.24324	NP_996962.1	probable Xaa-Pro aminopeptidase 3 [Danio rerio]	856
1.51515	2.44444	XP_690593.2	PREDICTED: peroxisomal N(1)-acetyl-spermine/spermidine oxidase [Danio rerio]	857
1.748	2.15	NP_001076410.1	zinc finger BED domain-containing protein 4 [Danio rerio]	858
4.57377	1.875	NP_955888.1	transmembrane protein 177 [Danio rerio]	859
1.33091	4.70833	NP_001002058.1	SUMO-activating enzyme subunit 1 [Danio rerio]	860
2.04545	2.23529	NP_001074075.2	pantothenate kinase 2, mitochondrial [Danio rerio]	861
1.35108	6.11111	XP_688827.3	PREDICTED: si:dkey-97i18.2 [Danio rerio]	862
1.64626	3.1	XP_002662309.2	PREDICTED: RNA-binding protein 26 [Danio rerio]	863
1.52016	4.31579	XP_690863.4	PREDICTED: protein TBRG4 [Danio rerio]	864
1.43158	2.78947	NP_001017777.1	BRCA1-A complex subunit BRE [Danio rerio]	865
2.80184	2	XP_003201354.1	PREDICTED: brefeldin A-inhibited guanine nucleotide-exchange protein 1 [Danio rerio]	866
1.67381	1.22727	XP_689013.3	PREDICTED: oxysterol-binding protein-related protein 11 [Danio rerio]	867
1.625	1.61538	NP_001116329.1	DAB2 interacting protein [Danio rerio]	868
4.13514	1.25	NP_775350.1	telomeric repeat-binding factor 2 [Danio rerio]	869
1.82961	1.25806	NP_956735.1	protein FAM91A1 [Danio rerio]	870
1.51948	5.66667	XP_793353.3	PREDICTED: uncharacterized protein LOC588583, partial [Strongylocentrotus purpuratus]	871
1.70725	1.7	NP_958857.1	cell division cycle protein 27 homolog [Danio rerio]	872
1.42177	3.04167	NP_957068.1	protein RMD5 homolog B [Danio rerio]	873
1.67143	2.28571	NP_957033.1	exosome complex exonuclease RRP41 [Danio rerio]	874
3.66197	1.72917	NP_998148.1	uncharacterized protein LOC406256 [Danio rerio]	875
1.96159	1.10909	NP_937852.1	homeodomain-only protein [Danio rerio]	876
1.59107	2.35	NP_001029357.2	interferon alpha/beta receptor 1 precursor [Danio rerio]	877
1.56923	3.77778	XP_002664137.1	PREDICTED: hypothetical protein LOC100330611 [Danio rerio]	878
1.35871	6.86667	NP_957359.1	surfeit locus protein 6 [Danio rerio]	879
1.89732	1.95238	NP_001076555.1	transmembrane protein 168-A [Danio rerio]	880
1.79811	2.4	XP_003437606.1	PREDICTED: uncharacterized protein C15orf17 homolog [Oreochromis niloticus]	881
1.41184	4.30769	NP_997936.1	ras-related protein Rab-20 [Danio rerio]	882
1.41379	4.5	NP_001019560.1	LIM and senescent cell antigen-like-containing domain protein 1 [Danio rerio]	883
2.31	1.28261	NP_001007407.1	XK-related protein 2 [Danio rerio]	884
1.60714	3.18182	NP_001035446.1	inhibitor of growth protein 1 [Danio rerio]	885
1.17381	8.14286	NP_775356.1	nuclear cap-binding protein subunit 2 [Danio rerio]	886
1.35294	3.44	NP_001013336.1	protein GTLF3B [Danio rerio]	887
4.26087	1.3125	XP_695742.5	PREDICTED: sushi, von Willebrand factor type A, EGF and pentraxin domain-containing protein 1-like [Danio rerio]	888
1.7	4.4	NP_956463.1	GRB2-associated and regulator of MAPK protein [Danio rerio]	889
6.15385	1.0122	XP_001920363.2	PREDICTED: b-cell receptor CD22-like [Danio rerio]	890
2.91667	1.05714	NP_001032768.1	mitochondrial Rho GTPase 2 [Danio rerio]	891
1.45775	2.53125	NP_001104620.2	ribosome biogenesis protein BMS1 homolog [Danio rerio]	892
1.72286	1.97222	XP_002660513.1	PREDICTED: t-cell ecto-ADP-ribosyltransferase 1 [Danio rerio]	893
1.53275	2.34615	NP_991151.2	scavenger mRNA-decapping enzyme DcpS [Danio rerio]	894
1.46053	4	XP_697727.4	PREDICTED: protein ELYS [Danio rerio]	895
1.4621	3.11538	NP_001007208.1	G patch domain and KOW motifs-containing protein [Danio rerio]	896
5.36905	1.12821	XP_001921194.2	PREDICTED: inositol 1,4,5-trisphosphate receptor type 1 [Danio rerio]	897
1.41322	2	NP_001038935.2	uncharacterized protein LOC751761 isoform 2 [Danio rerio]	898
1.27147	6.47059	NP_001038656.1	DNA topoisomerase 2-beta [Danio rerio]	899
1.62837	2.21875	NP_001188037.1	tetraspanin-5 [Ictalurus punctatus]	900
1.68269	2.82353	XP_690237.5	PREDICTED: putative sodium-coupled neutral amino acid transporter 10 [Danio rerio]	901
1.69118	2.8	NP_001076558.1	fatty acyl-CoA reductase 1 [Danio rerio]	902
1.53618	4	NP_001070808.1	kelch-like protein 24 [Danio rerio]	903
1.21884	10.125	NP_957156.1	syntaxin 11b.1 [Danio rerio]	904
1.23134	10.1111	NP_956171.1	target of rapamycin complex subunit lst8 [Danio rerio]	905
1.24621	6	NP_001002154.1	AP-3 complex subunit mu-2 [Danio rerio]	906
1.96998	1.18421	NP_001124063.2	calpastatin [Danio rerio]	907
1.86047	3.17647	NP_001139094.1	leucine rich repeat containing 58 [Danio rerio]	908
1.31307	6.07692	XP_698798.2	PREDICTED: pentatricopeptide repeat-containing protein 1 [Danio rerio]	909
1.35155	3.92857	XP_699524.5	PREDICTED: single-strand selective monofunctional uracil DNA glycosylase, partial [Danio rerio]	910
8.64286	2.35714	XP_001922696.1	PREDICTED: stonustoxin subunit beta [Danio rerio]	911
1.60588	4	XP_001332164.1	PREDICTED: hypothetical protein LOC792693 [Danio rerio]	912
1.34635	3.61111	XP_001342372.1	PREDICTED: platelet-activating factor receptor-like [Danio rerio]	913
1.48571	4.5	XP_003200823.1	PREDICTED: melanoma inhibitory activity protein 3 [Danio rerio]	914
3.7	4.33333	NP_956922.1	src kinase-associated phosphoprotein 2 [Danio rerio]	915
1.36047	3.82353	NP_958490.1	WD repeat-containing protein mio [Danio rerio]	916
1.34211	4.2381	NP_001025305.1	exocyst complex component 4 [Danio rerio]	917
1.19371	6.4375	NP_001025300.1	gamma-secretase subunit APH-1A [Danio rerio]	918
2.00417	1.1087	NP_001038248.1	pre-mRNA-splicing factor SYF1 [Danio rerio]	919
2.72727	2.875	NP_001186063.1	receptor-type tyrosine-protein phosphatase beta precursor [Danio rerio]	920
1.4431	4.93333	NP_958905.1	endophilin-A2 [Danio rerio]	921
1.40198	4.86667	NP_001186604.1	spindle and kinetochore-associated protein 2 [Danio rerio]	922
1.48601	7.625	NP_001017580.1	NAD kinase [Danio rerio]	923
2.12121	2.07143	XP_002667695.2	PREDICTED: myelin gene regulatory factor-like, partial [Danio rerio]	924
1.6681	1.875	NP_571075.1	CD166 antigen homolog A precursor [Danio rerio]	925
4.125	2.26667	XP_694124.3	PREDICTED: interferon-induced helicase C domain-containing protein 1 [Danio rerio]	926
1.29556	3.47826	XP_002663863.2	PREDICTED: hypothetical protein LOC100332160 [Danio rerio]	927
1.22353	7.23077	NP_001264163.1	LON peptidase N-terminal domain and RING finger protein 1 [Danio rerio]	928
1.34107	2.80769	XP_690395.4	PREDICTED: thrombospondin-1 [Danio rerio]	929
1.39456	4.53333	NP_001008646.1	cell division protein kinase 11 [Danio rerio]	930
2.30323	1.7037	NP_957382.1	poly(A)-specific ribonuclease PARN [Danio rerio]	931
1.82353	3.24	NP_001007413.1	vacuolar-sorting protein SNF8 [Danio rerio]	932
1.63136	3.59091	NP_957300.1	tetratricopeptide repeat protein 4 isoform 2 [Danio rerio]	933
1.55102	2.57143	NP_958460.1	MAP kinase-activated protein kinase 2 [Danio rerio]	934
1.27741	5.03846	XP_685206.2	PREDICTED: uncharacterized protein C10orf118-like [Danio rerio]	935
1.60011	3.86957	NP_001038614.1	F-box only protein 18 [Danio rerio]	936
2.96296	1.375	XP_691138.1	PREDICTED: reticulocalbin-1 [Danio rerio]	937
1.42083	3.78571	EFB27381.1	hypothetical protein PANDA_010019 [Ailuropoda melanoleuca]	938
1.56	3.66667	NP_957190.1	UPF0462 protein C4orf33 homolog [Danio rerio]	939
1.44892	3.04762	NP_001039030.1	late secretory pathway protein AVL9 homolog [Danio rerio]	940
2.45783	1.19403	XP_690071.3	PREDICTED: plakophilin-4 [Danio rerio]	941
5.93182	1.21875	NP_955857.1	deoxyhypusine hydroxylase [Danio rerio]	942
2.11923	2.83333	NP_001074111.1	striatin [Danio rerio]	943
2.48254	1.25641	NP_705946.1	interleukin-17 receptor D precursor [Danio rerio]	944
1.40582	4.15385	NP_955866.1	krev interaction trapped protein 1 [Danio rerio]	945
2.06667	1.35294	XP_001346027.3	PREDICTED: hypothetical protein LOC100007612 [Danio rerio]	946
1.37043	3.54839	NP_001116084.1	uncharacterized protein LOC100142634 precursor [Danio rerio]	947
1.64226	1.83333	NP_001009990.1	pre-mRNA-processing factor 17 [Danio rerio]	948
1.32806	4.57143	XP_707984.1	PREDICTED: hypothetical protein LOC559333 isoform 2 [Danio rerio]	949
1.27527	6.46154	NP_001017698.1	PRA1 family protein 2 [Danio rerio]	950
1.45778	3.22727	NP_001002658.1	fibroblast growth factor receptor substrate 2b [Danio rerio]	951
4.18462	1.625	NP_001001823.1	tudor domain-containing protein 3 [Danio rerio]	952
7.83704	2.5	NP_001006096.1	ADP-ribosylation factor-like 6 interacting protein 5a [Danio rerio]	953
1.96154	2.33333	NP_001005582.1	CCR4-NOT transcription complex subunit 3 [Danio rerio]	954
1.56312	2.30435	NP_001018426.1	60S ribosome subunit biogenesis protein NIP7 homolog [Danio rerio]	955
8.5814	1.8	NP_957198.1	fermitin family homolog 3 [Danio rerio]	956
1.625	2	XP_001923817.3	PREDICTED: supervillin [Danio rerio]	957
4.10714	1.31579	NP_001071043.2	thyroid hormone receptor interactor 4 [Danio rerio]	958
1.35362	7.46154	NP_996963.1	ralA-binding protein 1 [Danio rerio]	959
2.84746	2.51852	NP_001003509.1	glutamate-rich WD repeat-containing protein 1 [Danio rerio]	960
1.61765	1.6	NP_001004499.2	NF-kappa B repressing factor [Danio rerio]	961
1.57523	8.05	XP_688254.3	PREDICTED: MAM and LDL-receptor class A domain-containing protein C10orf112 [Danio rerio]	962
1.51667	3.66667	NP_998438.1	microspherule protein 1 [Danio rerio]	963
2.46154	1.08108	NP_956148.1	E3 ubiquitin-protein ligase rnf146 [Danio rerio]	964
1.725	1.59091	NP_001005982.1	ceroid-lipofuscinosis, neuronal 6a [Danio rerio]	965
2.34015	1.2766	NP_963881.1	islet cell autoantigen 1-like protein [Danio rerio]	966
1.15978	11.9167	XP_002666140.2	PREDICTED: rap guanine nucleotide exchange factor 6, partial [Danio rerio]	967
1.7855	1.05	NP_001155958.1	proteasome-associated protein ECM29 homolog [Danio rerio]	968
2.38867	1.2619	NP_001002182.1	solute carrier family 52, riboflavin transporter, member 3-B [Danio rerio]	969
3.375	1.68	XP_692939.5	PREDICTED: MLL1/MLL complex subunit KIAA1267-like [Danio rerio]	970
2.02449	4.05882	XP_002667924.1	PREDICTED: hypothetical protein LOC100333442 [Danio rerio]	971
1.32222	6.7	NP_001002168.1	ranBP-type and C3HC4-type zinc finger-containing protein 1 [Danio rerio]	972
2.03297	1.26316	NP_956973.1	cell growth-regulating nucleolar protein [Danio rerio]	973
1.53947	6.28571	NP_958878.1	inositol hexaphosphate kinase 2 [Danio rerio]	974
1.31884	3.9	AAI08065.1	Zgc:122989 [Danio rerio]	975
1.53509	2.09524	NP_001117868.2	interleukin-1 receptor antagonist [Oncorhynchus mykiss]	976
1.29375	7.33333	NP_001007379.1	protein phosphatase PTC7 homolog [Danio rerio]	977
2.25169	2.57143	NP_001002667.1	solute carrier family 25 member 36-A [Danio rerio]	978
1.26398	6.54545	XP_001345071.4	PREDICTED: basement membrane-specific heparan sulfate proteoglycan core protein-like [Danio rerio]	979
1.45757	3.5	NP_001103174.1	uncharacterized protein LOC559351 [Danio rerio]	980
1.231	6.21429	NP_001121701.1	UPF0600 protein C5orf51 homolog [Danio rerio]	981
1.47526	1.70732	NP_001017608.1	survival of motor neuron protein-interacting protein 1 [Danio rerio]	982
2.63793	2.53846	NP_998241.1	ribosomal protein S6 kinase beta-1 [Danio rerio]	983
4.4652	1.76923	NP_001013316.1	prion protein, related sequence 3 precursor [Danio rerio]	984
6.875	1.76923	NP_001002375.1	negative elongation factor E [Danio rerio]	985
1.38378	2.57692	NP_998334.1	myelin protein zero-like protein 3 [Danio rerio]	986
4.55556	3.28571	XP_003442188.1	PREDICTED: hypothetical protein LOC100698035 [Oreochromis niloticus]	987
5.81818	1.7	NP_001004600.1	RING finger protein 103 [Danio rerio]	988
1.47757	6.72727	XP_003198936.1	PREDICTED: ATP-sensitive inward rectifier potassium channel 10-like [Danio rerio]	989
2.88	2.09091	NP_001104307.1	interleukin 13 receptor, alpha 1 precursor [Danio rerio]	990
1.27036	6.09524	XP_003200900.1	PREDICTED: 28S ribosomal protein S12, mitochondrial-like [Danio rerio]	991
1.41522	3.83333	NP_001119865.1	guanine nucleotide exchange factor VAV3 [Danio rerio]	992
1.24943	3.94737	NP_001108589.1	septin-8-A [Danio rerio]	993
1.55039	5.44444	XP_002664183.1	PREDICTED: beta-mannosidase-like [Danio rerio]	994
2.37273	1.28947	NP_001019565.1	TBC1 domain family member 17 [Danio rerio]	995
1.2459	5.36842	NP_001243119.1	U2 small nuclear ribonucleoprotein B'' [Danio rerio]	996
1.43295	3.70588	NP_997857.1	THO complex subunit 5 homolog [Danio rerio]	997
1.39091	2.85714	NP_997808.1	solute carrier family 35 member C2 [Danio rerio]	998
2.45536	1.27778	NP_705959.1	protein unc-45 homolog B [Danio rerio]	999
1.28814	10.2857	NP_001032657.1	inositol monophosphatase 3 [Danio rerio]	1000
1.82456	3.73684	NP_001082899.2	chemokine (C-X-C motif) receptor 3.1 [Danio rerio]	1001
1.91986	1.5	XP_002662223.1	PREDICTED: transcription termination factor 1 [Danio rerio]	1002
1.9	2.63636	NP_956554.1	serine/threonine-protein phosphatase 4 regulatory subunit 1 [Danio rerio]	1003
1.56009	4	XP_001922812.2	PREDICTED: XK-related protein 8-like [Danio rerio]	1004
1.63997	1.01818	NP_001008400.1	exostosin-2 [Danio rerio]	1005
2.40812	1.18966	NP_001018602.1	methylmalonyl-CoA epimerase, mitochondrial [Danio rerio]	1006
1.28676	5	NP_963874.2	nuclear pore complex protein Nup50 [Danio rerio]	1007
1.8777	1.10949	NP_001025378.1	EMILIN-1 precursor [Danio rerio]	1008
1.60887	2.83871	XP_001338236.3	PREDICTED: hypothetical protein LOC100002463 [Danio rerio]	1009
2.49573	7.6	AET85182.1	TC1-like transposase [Cyprinus carpio]	1010
1.95278	1.92857	NP_001007054.1	phosphoacetylglucosamine mutase [Danio rerio]	1011
1.46154	2.6087	NP_001038705.1	phosphopantothenate--cysteine ligase [Danio rerio]	1012
1.97475	1.20755	NP_956505.2	fragile X mental retardation syndrome-related protein 2 [Danio rerio]	1013
3.86842	2.43333	NP_001002340.1	claudin-7-A [Danio rerio]	1014
3.36458	2.04348	XP_003199528.1	PREDICTED: Scm-like with four mbt domains 1 [Danio rerio]	1015
2.28247	2.21875	NP_001002565.1	phosphatidylinositol N-acetylglucosaminyltransferase subunit H [Danio rerio]	1016
2.052	2.03226	NP_001077336.1	yrdC domain-containing protein, mitochondrial [Danio rerio]	1017
1.65957	3.21429	NP_001129045.1	uncharacterized protein LOC100190888 [Danio rerio]	1018
1.74603	4.33333	NP_775375.1	ATP-dependent RNA helicase DDX54 [Danio rerio]	1019
1.50595	2.56	XP_002666143.2	PREDICTED: NCK-interacting protein with SH3 domain-like, partial [Danio rerio]	1020
1.32698	3.80952	NP_001002411.1	OTU domain, ubiquitin aldehyde binding 1a [Danio rerio]	1021
1.82773	1.70588	XP_002663993.1	PREDICTED: ATP-dependent RNA helicase DHX8 isoform 1 [Danio rerio]	1022
8	2.68421	NP_997750.1	IST1 homolog [Danio rerio]	1023
1.43182	4	NP_956494.1	mps one binder kinase activator-like 1A [Danio rerio]	1024
1.23357	7.81818	NP_571056.2	nuclear pore complex protein Nup93 [Danio rerio]	1025
1.57649	6.75	NP_956957.1	TIP41-like protein [Danio rerio]	1026
11.75	3.15	XP_706414.3	PREDICTED: hypothetical protein LOC567610 [Danio rerio]	1027
5	2	NP_001004596.1	general transcription factor IIH subunit 1 [Danio rerio]	1028
5.91818	1.30303	XP_003448760.1	PREDICTED: elongation of very long chain fatty acids protein 6-like [Oreochromis niloticus]	1029
3.36585	1.71875	XP_691370.1	PREDICTED: protein phosphatase PTC7 homolog [Danio rerio]	1030
1.38428	4.15	NP_001038302.1	UPF0688 protein C1orf174 homolog [Danio rerio]	1031
1.61	2.35	NP_001001839.2	transcription factor p65 [Danio rerio]	1032
1.1981	10.8889	NP_001018497.1	thyrotroph embryonic factor b [Danio rerio]	1033
2.15686	6.82353	NP_001007332.1	collectin-11 precursor [Danio rerio]	1034
9.64286	1.60714	NP_991283.2	testin [Danio rerio]	1035
1.33333	4.08333	NP_001018415.1	ubiquitin-conjugating enzyme E2 Q2 [Danio rerio]	1036
1.27267	5.09524	NP_001026839.1	28S ribosomal protein S35, mitochondrial precursor [Danio rerio]	1037
1.83502	3.2381	NP_001019568.1	nucleolar complex protein 4 homolog [Danio rerio]	1038
1.51451	3.78261	NP_956552.1	uncharacterized protein LOC393228 [Danio rerio]	1039
1.37083	3.52941	XP_003450249.1	PREDICTED: mastermind-like protein 2-like [Oreochromis niloticus]	1040
1.78571	4.57143	NP_001038861.1	28S ribosomal protein S9, mitochondrial [Danio rerio]	1041
1.5	2.05882	XP_003873176.1	putative surface antigen, partial [Leishmania mexicana MHOM/GT/2001/U1103]	1042
1.55357	1.96296	NP_001025432.2	WD repeat-containing protein 41 [Danio rerio]	1043
1.55867	3.22222	NP_956951.1	thymocyte nuclear protein 1 [Danio rerio]	1044
1.50656	4.13043	NP_001017696.1	39S ribosomal protein L12, mitochondrial [Danio rerio]	1045
2.69841	3.625	NP_001191086.1	zinc finger, DHHC-type containing 6 [Danio rerio]	1046
2.2551	1.59375	XP_687648.5	PREDICTED: aspartyl/asparaginyl beta-hydroxylase [Danio rerio]	1047
2.64368	2	XP_699342.5	PREDICTED: basement membrane-specific heparan sulfate proteoglycan core protein-like [Danio rerio]	1048
1.97507	2.33333	NP_001034915.2	protein canopy homolog 2 precursor [Danio rerio]	1049
1.84584	4.17143	NP_956466.1	transcriptional regulator Myc-B [Danio rerio]	1050
1.31811	4.4375	NP_001076309.1	cAMP-dependent protein kinase catalytic subunit alpha [Danio rerio]	1051
10.9375	1.64286	XP_003198617.1	PREDICTED: beta-glucuronidase-like [Danio rerio]	1052
1.26712	8.16667	NP_001108210.1	deoxyribonuclease-2-alpha precursor [Danio rerio]	1053
1.73099	2	NP_001071037.1	pre-mRNA-splicing factor CWC22 homolog [Danio rerio]	1054
7.04545	1.4	NP_001032486.1	integrin beta-1-binding protein 1 [Danio rerio]	1055
1.4404	4.6	NP_001017902.1	methyltransferase-like protein 2-A [Danio rerio]	1056
1.7	4.4	XP_693885.3	PREDICTED: sorting nexin-29-like [Danio rerio]	1057
2.22414	1.36585	XP_001334005.4	PREDICTED: hypothetical protein LOC797946 [Danio rerio]	1058
1.71733	2.53333	XP_003200174.1	PREDICTED: inhibitor of Bruton tyrosine kinase-like [Danio rerio]	1059
1.69306	3.61111	NP_001082946.1	bombesin receptor-activated protein C6orf89 homolog [Danio rerio]	1060
1.35714	3.8	XP_003201222.1	PREDICTED: protein-L-isoaspartate O-methyltransferase domain-containing protein 2-like [Danio rerio]	1061
3.45679	1.76471	XP_693953.2	PREDICTED: sister chromatid cohesion protein PDS5 homolog B [Danio rerio]	1062
3.50435	2	NP_001007403.1	transducin beta-like protein 3 [Danio rerio]	1063
3.42	1.375	NP_991278.1	mitochondrial thiamine pyrophosphate carrier [Danio rerio]	1064
2.19752	4.15385	NP_001124253.1	V-set and immunoglobulin domain containing 8b precursor [Danio rerio]	1065
5.07273	1.20588	NP_956758.2	intron-binding protein aquarius [Danio rerio]	1066
1.26454	5.04167	NP_001025124.1	complement C1q tumor necrosis factor-related protein 5 precursor [Danio rerio]	1067
1.2747	4.57895	NP_001003514.1	cut-like homeobox 1b [Danio rerio]	1068
3.25175	2.38462	NP_956272.1	growth arrest-specific protein 6 precursor [Danio rerio]	1069
1.86023	1.84211	NP_001099058.1	poly(U)-binding-splicing factor PUF60 [Danio rerio]	1070
2.85714	1.10526	NP_001025379.1	N-acetylglucosamine-6-sulfatase precursor [Danio rerio]	1071
2.34259	1.07317	NP_001038221.1	CKLF-like MARVEL transmembrane domain-containing protein 6 [Danio rerio]	1072
2.85714	1.66667	NP_001077052.1	RNA polymerase-associated protein CTR9 homolog [Danio rerio]	1073
1.2987	10.6667	NP_998141.1	integral membrane protein 2Bb [Danio rerio]	1074
1.78431	1.75	NP_001243133.1	zinc phosphodiesterase ELAC protein 2 [Danio rerio]	1075
1.27647	4.51429	NP_001092729.1	ras-related protein Rab-8B [Danio rerio]	1076
1.47461	2.85185	XP_685725.2	PREDICTED: hypothetical protein LOC552961 [Danio rerio]	1077
1.55102	2.47826	NP_956477.1	WASH complex subunit strumpellin [Danio rerio]	1078
1.3009	3.63636	NP_001035010.1	protein-L-isoaspartate (D-aspartate) O-methyltransferase domain containing 2 [Danio rerio]	1079
1.29524	9.2	NP_001124096.1	uncharacterized protein LOC100170785 precursor [Danio rerio]	1080
1.32554	4.61111	NP_571414.1	retinoic acid receptor gamma-A [Danio rerio]	1081
1.68421	2.04	XP_692511.2	PREDICTED: hypothetical protein LOC566559 isoform 1 [Danio rerio]	1082
2.12121	2.90909	NP_001238761.1	polynucleotide phosphorylase [Danio rerio]	1083
1.25895	4.12	NP_001229963.1	diablo homolog, mitochondrial [Danio rerio]	1084
1.3951	4.85714	NP_998704.1	importin-9 [Danio rerio]	1085
1.4305	2.22857	NP_001020700.2	si:dkey-5g7.3 [Danio rerio]	1086
1.42373	3.3913	NP_957105.1	UPF0468 protein C16orf80 homolog [Danio rerio]	1087
1.51117	3.05556	NP_991315.1	UDP-GlcNAc:betaGal beta-1,3-N-acetylglucosaminyltransferase 2 precursor [Danio rerio]	1088
1.9375	1.88	XP_001922354.1	PREDICTED: putative ribosomal RNA methyltransferase NOP2 [Danio rerio]	1089
2.58929	1.15152	XP_002660476.1	PREDICTED: mitotic-spindle organizing protein 1-like [Danio rerio]	1090
1.61278	1.7931	NP_957231.1	inhibitor of growth protein 3 [Danio rerio]	1091
1.31229	5.29412	NP_957492.1	lipoma-preferred partner homolog [Danio rerio]	1092
1.23254	7.72727	NP_991214.1	zinc transporter 6 [Danio rerio]	1093
3.36957	1.13158	NP_001071039.2	serine/threonine kinase 36 (fused homolog, Drosophila) [Danio rerio]	1094
1.49925	2.28571	NP_001018302.1	nuclear pore complex protein Nup88 [Danio rerio]	1095
9.69697	2.52174	NP_958477.2	importin subunit alpha-3 [Danio rerio]	1096
2.06803	1.02326	NP_001082799.1	protein DGCR14 [Danio rerio]	1097
2.97904	1.68421	NP_001006004.1	ribonuclease P protein subunit p20 [Danio rerio]	1098
1.77745	3.08	NP_001082937.1	arginyl-tRNA--protein transferase 1 [Danio rerio]	1099
1.71111	1.9	NP_001074096.1	high affinity cAMP-specific and IBMX-insensitive 3',5'-cyclic phosphodiesterase 8A [Danio rerio]	1100
1.5	3.23529	NP_956139.1	glutamate--cysteine ligase regulatory subunit [Danio rerio]	1101
1.56667	3.72222	NP_001139569.1	ubiquitin carboxyl-terminal hydrolase 16 [Danio rerio]	1102
1.66547	5.23529	NP_956668.1	tumor necrosis factor, alpha-induced protein 8-like protein 2 B [Danio rerio]	1103
1.31515	5.38889	NP_956001.1	RNA polymerase II elongation factor ELL [Danio rerio]	1104
1.22284	7.17647	NP_957094.1	protein FAM3A precursor [Danio rerio]	1105
1.62971	3	NP_571154.1	transcription factor HES-1 [Danio rerio]	1106
1.57317	2.89744	XP_001922306.3	PREDICTED: peptide methionine sulfoxide reductase, partial [Danio rerio]	1107
1.6039	1.90476	NP_998050.1	ras-related protein Rab-5B [Danio rerio]	1108
4.66013	1.73333	NP_001018387.1	SWI/SNF-related matrix-associated actin-dependent regulator of chromatin subfamily E member 1-related isoform 1 [Danio rerio]	1109
2.28261	3.125	XP_003200953.1	PREDICTED: insulin receptor substrate 2-B-like [Danio rerio]	1110
1.65846	1.93333	XP_004073794.1	PREDICTED: protein JTB-like isoform 1 [Oryzias latipes]	1111
1.17361	11	NP_001004675.1	UPF0538 protein C2orf76 homolog [Danio rerio]	1112
1.24619	7.16667	NP_001070917.1	probable ubiquitin carboxyl-terminal hydrolase FAF-X [Danio rerio]	1113
1.38182	3.42857	NP_001018455.1	serine palmitoyltransferase 2 [Danio rerio]	1114
1.75439	2.31579	NP_999933.1	superkiller viralicidic activity 2-like 2 [Danio rerio]	1115
1.4815	5.25	NP_956414.1	signal transducing adapter molecule 1 [Danio rerio]	1116
1.3964	3.4	NP_571688.1	CUGBP Elav-like family member 1 [Danio rerio]	1117
1.27341	11.1111	NP_001071036.1	cathepsin F precursor [Danio rerio]	1118
3.80597	2.20833	NP_001032655.1	threonine synthase-like 2 [Danio rerio]	1119
1.3429	6.2	NP_001093467.1	probable global transcription activator SNF2L1 [Danio rerio]	1120
1.28553	5.26923	ZP_08431566.1	Eco29kI restriction endonuclease [Moorea producens 3L]	1121
2.52009	1.51429	NP_001004528.1	rab3 GTPase-activating protein non-catalytic subunit [Danio rerio]	1122
1.44767	4.1	NP_001007371.1	GPN-loop GTPase 3 [Danio rerio]	1123
1.47126	1.93182	CAX12918.1	novel protein, partial [Danio rerio]	1124
2.09774	1.55172	XP_002666729.1	PREDICTED: ATP-dependent zinc metalloprotease YME1L1-like isoform 1 [Danio rerio]	1125
1.55481	4.3125	NP_957071.1	TBC1 domain family member 7 [Danio rerio]	1126
4.29	2.6875	NP_001073132.2	RILP-like protein 1 [Danio rerio]	1127
1.74917	3.11765	NP_998043.1	epidermal retinal dehydrogenase 2 [Danio rerio]	1128
1.3138	4.35	XP_003454045.1	PREDICTED: phosphoribosyl pyrophosphate synthase-associated protein 1-like [Oreochromis niloticus]	1129
1.12424	12.3077	NP_001002433.1	dnaJ homolog subfamily C member 9 [Danio rerio]	1130
1.67199	3.78788	NP_571517.1	glycogen synthase kinase binding protein [Danio rerio]	1131
2.59091	3	NP_001013562.1	post-GPI attachment to proteins factor 2 [Danio rerio]	1132
1.45833	6.75	XP_698635.3	PREDICTED: 6-phosphofructokinase, liver type-like [Danio rerio]	1133
1.45055	5.16667	NP_998273.1	zinc finger protein ZPR1 [Danio rerio]	1134
2.19259	5.64286	XP_003460199.1	PREDICTED: sialic acid-binding Ig-like lectin 14-like [Oreochromis niloticus]	1135
1.54015	3.26087	NP_001025456.1	villin 2 [Danio rerio]	1136
1.20545	6.57143	NP_571423.1	Friend leukemia integration 1 transcription factor [Danio rerio]	1137
1.46135	3.63636	NP_001002330.2	ubiquitin-conjugating enzyme E2 Z [Danio rerio]	1138
1.49055	2.06897	NP_001041532.2	protein O-mannosyl-transferase 1 [Danio rerio]	1139
1.65714	2.2069	NP_001007415.1	probable inactive protein kinase-like protein SgK196 [Danio rerio]	1140
1.4087	3.47059	NP_001095945.1	GDP-mannose 4,6 dehydratase isoform 1 [Danio rerio]	1141
5.75	1.57143	NP_001073430.1	gametogenetin-binding protein 2 [Danio rerio]	1142
5.1434	1.94118	NP_001070727.2	beta-1,4-galactosyltransferase 1 [Danio rerio]	1143
6.34286	1.57143	XP_002662576.2	PREDICTED: putative helicase mov-10-B.1 [Danio rerio]	1144
4.42	2.82609	XP_001337829.1	PREDICTED: tyrosine-protein kinase ABL1-like isoform 1 [Danio rerio]	1145
1.92308	2.11111	NP_001007459.2	vacuolar protein sorting 53 homolog [Danio rerio]	1146
1.43945	3.3	NP_851299.1	thymopoietin a [Danio rerio]	1147
2.85301	3.95	NP_001002346.1	voltage-gated hydrogen channel 1 [Danio rerio]	1148
4.91667	1.32468	NP_001017620.1	transmembrane protein 256 precursor [Danio rerio]	1149
2.7625	1.75	NP_001071203.1	ribosome biogenesis protein bop1 [Danio rerio]	1150
1.84	1.05263	NP_001077319.1	RILP-like protein 2 [Danio rerio]	1151
1.52389	3.55556	NP_997878.1	YTH domain family protein 1 [Danio rerio]	1152
1.92157	3.35	NP_571692.1	trifunctional purine biosynthetic protein adenosine-3 [Danio rerio]	1153
1.50486	1.74194	NP_001018366.1	endoplasmic reticulum to nucleus signaling 1 precursor [Danio rerio]	1154
1.44565	2.17647	NP_998393.1	RING finger and transmembrane domain-containing protein 1 [Danio rerio]	1155
2.48148	1.6	XP_688545.5	PREDICTED: r3H domain-containing protein 1, partial [Danio rerio]	1156
1.98643	5.52941	NP_956869.1	GLIPR1-like protein 1 precursor [Danio rerio]	1157
1.23628	4.83333	XP_003200933.1	PREDICTED: myozenin-2-like [Danio rerio]	1158
1.67467	3.44444	XP_694205.1	PREDICTED: nardilysin [Danio rerio]	1159
1.48223	3.34375	NP_001019550.1	casein kinase 1, gamma 2a [Danio rerio]	1160
1.35771	4.46154	NP_998179.1	sugar phosphate exchanger 2 [Danio rerio]	1161
1.70985	1.76316	NP_991302.1	protein DGCR6 [Danio rerio]	1162
1.30968	3.7	NP_001164538.1	uridine-cytidine kinase 2-A [Danio rerio]	1163
1.39361	13	AAG27458.1	AF305694_1 latent nuclear antigen [Human herpesvirus 8]	1164
1.90351	1.78571	NP_001003474.1	splA/ryanodine receptor domain and SOCS box containing 4b [Danio rerio]	1165
7.71176	1.20408	NP_001002157.1	isocitrate dehydrogenase [NAD] subunit beta, mitochondrial [Danio rerio]	1166
1.96032	2.77778	XP_001923961.1	PREDICTED: nuclear RNA export factor 1 [Danio rerio]	1167
1.56566	2	NP_775346.1	protein MAK16 homolog [Danio rerio]	1168
2.79832	2.375	XP_696571.5	PREDICTED: rho GTPase-activating protein SYDE2-like [Danio rerio]	1169
1.25169	7.75	XP_690559.3	PREDICTED: transcriptional repressor NF-X1-like [Danio rerio]	1170
1.47902	2.29032	XP_694702.1	PREDICTED: hypothetical protein LOC566338 [Danio rerio]	1171
1.23529	9	NP_001002418.1	28S ribosomal protein S26, mitochondrial [Danio rerio]	1172
1.50882	4.58333	NP_001112367.1	U3 small nucleolar RNA-interacting protein 2 [Danio rerio]	1173
11.217	2.03226	NP_001038542.1	SH2 domain-containing adapter protein D [Danio rerio]	1174
1.47449	3	NP_997807.1	large subunit GTPase 1 homolog [Danio rerio]	1175
2.31148	1.67647	NP_001017636.1	protein FAM50A [Danio rerio]	1176
1.26387	3.9	NP_001076274.1	lysine-specific demethylase 4B [Danio rerio]	1177
1.41536	4.4375	XP_001340041.2	PREDICTED: probable peptide chain release factor C12orf65 homolog, mitochondrial [Danio rerio]	1178
1.45238	5.5625	NP_001003537.1	sideroflexin-1 [Danio rerio]	1179
1.80682	4.92308	NP_001025377.1	anoctamin-10 [Danio rerio]	1180
1.27605	4.47368	NP_001188158.1	UDP-N-acetylglucosamine transferase subunit ALG13 homolog [Ictalurus punctatus]	1181
1.64994	3.15789	NP_775347.1	actin-like protein 6A [Danio rerio]	1182
2.3719	1.7027	NP_997797.1	solute carrier family 16 (monocarboxylic acid transporters), member 8 [Danio rerio]	1183
2.625	1.14286	NP_001018547.2	glucocorticoid receptor [Danio rerio]	1184
4.97297	1.12	NP_001018311.1	bloodthirsty [Danio rerio]	1185
1.74107	5.77778	XP_700727.5	PREDICTED: protein SZT2-like [Danio rerio]	1186
1.41729	3.75	NP_001038220.1	uncharacterized protein LOC336888 precursor [Danio rerio]	1187
3.75	1.31429	XP_002665851.1	PREDICTED: UPF0624 protein C6orf186 [Danio rerio]	1188
1.44	4.47368	NP_955891.1	exocyst complex component 1 [Danio rerio]	1189
1.93548	4.05263	NP_571118.1	mesoderm specific transcript [Danio rerio]	1190
1.974	1.77143	XP_003198833.1	PREDICTED: plexin-B1 [Danio rerio]	1191
1.216	7.8	NP_001025132.1	exosome complex exonuclease RRP40 [Danio rerio]	1192
2.39796	1.54167	NP_001077304.1	vascular cell adhesion protein 1 precursor [Danio rerio]	1193
2.024	2.84211	NP_001074162.1	28S ribosomal protein S2, mitochondrial [Danio rerio]	1194
1.2489	6.125	XP_002667084.2	PREDICTED: translational activator GCN1 [Danio rerio]	1195
1.9619	11.1	XP_003199418.1	PREDICTED: SCAN domain-containing protein 3-like [Danio rerio]	1196
4.875	1.42105	NP_996970.1	N(6)-adenine-specific DNA methyltransferase 2 [Danio rerio]	1197
2.19635	1.28205	NP_937788.2	protein fem-1 homolog C [Danio rerio]	1198
3.46196	2.42857	XP_001331983.4	PREDICTED: presenilins-associated rhomboid-like protein, mitochondrial-like [Danio rerio]	1199
1.30557	6.46154	NP_998435.1	lysocardiolipin acyltransferase 1 [Danio rerio]	1200
1.49254	6.66667	NP_001007322.1	uncharacterized protein LOC492355 [Danio rerio]	1201
3.2	2.08824	NP_001035445.1	peripheral myelin protein 22b [Danio rerio]	1202
1.44292	3.35135	XP_003201688.1	PREDICTED: lysine-specific demethylase 5A-like, partial [Danio rerio]	1203
3.05183	1.30667	NP_998260.1	acyl-CoA-binding domain-containing protein 4 [Danio rerio]	1204
1.22374	6.0625	ACI67749.1	39S ribosomal protein L52, mitochondrial precursor [Salmo salar]	1205
1.6369	2.76923	NP_001004586.1	histidyl-tRNA synthetase, cytoplasmic [Danio rerio]	1206
1.73077	2.25641	XP_001922717.3	PREDICTED: multidrug resistance protein 1 [Danio rerio]	1207
1.92157	6.875	XP_692164.4	PREDICTED: integrin alpha-M-like [Danio rerio]	1208
1.78112	1.63636	ADO28411.1	myosin regulatory light polypeptide 9 [Ictalurus furcatus]	1209
1.43019	3.65217	NP_957240.1	crooked neck-like protein 1 [Danio rerio]	1210
1.71626	3.0625	NP_998264.1	WD repeat-containing protein 5 [Danio rerio]	1211
7.52754	1.25926	NP_956980.1	mitochondrial fission process protein 1 [Danio rerio]	1212
2.91667	1.88889	XP_003198040.1	PREDICTED: jmjC domain-containing protein 8-like [Danio rerio]	1213
1.34815	7.92308	NP_956856.1	calcium-regulated heat stable protein 1 [Danio rerio]	1214
1.70465	2.45238	NP_001071246.1	stromal membrane-associated protein 1 [Danio rerio]	1215
1.32474	3.09375	ACM08796.1	DNA polymerase epsilon subunit 4 [Salmo salar]	1216
1.26377	5.51724	NP_001071186.1	COMM domain-containing protein 8 [Danio rerio]	1217
1.25534	6.61538	NP_001017752.2	protein SDE2 homolog [Danio rerio]	1218
2.95455	1.48214	XP_003816862.1	PREDICTED: uncharacterized protein LOC100991169 [Pan paniscus]	1219
2.325	1.18182	XP_693756.3	PREDICTED: transmembrane protein 104 [Danio rerio]	1220
1.36639	3.76471	NP_001073545.1	macrophage colony-stimulating factor 2 [Danio rerio]	1221
1.39359	4.35714	NP_998535.1	neighbor of COX4 [Danio rerio]	1222
1.27976	4.21053	NP_001002204.1	pre-mRNA-splicing factor 18 [Danio rerio]	1223
1.64368	2.44444	NP_955896.2	UPF0472 protein C16orf72 homolog [Danio rerio]	1224
2.21631	1.62162	XP_003198594.1	PREDICTED: RNA-directed DNA polymerase from mobile element jockey-like [Danio rerio]	1225
1.344	5.1875	NP_955926.1	transmembrane protein 39A [Danio rerio]	1226
1.78551	2.64286	NP_001026838.1	AT-rich interactive domain-containing protein 4A [Danio rerio]	1227
5.76562	4.76471	NP_001092893.1	1-phosphatidylinositol 4,5-bisphosphate phosphodiesterase delta-3-A [Danio rerio]	1228
9.65254	1.41429	NP_001008619.1	probable 2-oxoglutarate dehydrogenase E1 component DHKTD1, mitochondrial [Danio rerio]	1229
1.61731	4	NP_001121835.1	pleckstrin homology domain-containing family A member 2 [Danio rerio]	1230
11.7531	3.15	XP_002938031.1	PREDICTED: hypothetical protein LOC100497494 [Xenopus (Silurana) tropicalis]	1231
1.24917	6.38889	NP_001013475.1	glycine cleavage system protein H [Danio rerio]	1232
1.21574	7.2	XP_685133.3	PREDICTED: hypothetical protein LOC557062 [Danio rerio]	1233
1.50725	5.3125	AAX30342.1	SJCHGC03036 protein [Schistosoma japonicum]	1234
1.33246	4.8125	NP_001002604.2	mortality factor 4-like protein 1 [Danio rerio]	1235
4.17465	1.55814	NP_001013554.2	receptor accessory protein 6-like [Danio rerio]	1236
1.55941	2.66304	NP_001002070.1	proliferation-associated 2G4, a [Danio rerio]	1237
1.54472	2.65517	NP_998669.2	F-box and WD-40 domain protein 11b [Danio rerio]	1238
1.93497	2.22581	NP_001076290.1	ATP synthase mitochondrial F1 complex assembly factor 2 [Danio rerio]	1239
1.18203	7.95833	XP_695815.4	PREDICTED: von Willebrand factor A domain-containing protein 2 [Danio rerio]	1240
1.79739	1.08	CAM56646.1	novel protein (zgc:101016) [Danio rerio]	1241
1.73699	2.48485	NP_001017806.1	single-stranded DNA-binding protein, mitochondrial [Danio rerio]	1242
1.50098	2.54167	NP_919413.2	ornithine decarboxylase antizyme 2 [Danio rerio]	1243
1.97802	2.36	NP_001139036.1	cytochrome P450 2U1 [Danio rerio]	1244
1.60164	3.19231	NP_001032189.1	uncharacterized protein LOC562761 [Danio rerio]	1245
1.29617	3.98387	XP_002667479.1	PREDICTED: mediator of RNA polymerase II transcription subunit 9-like [Danio rerio]	1246
1.55242	2.30769	XP_001339829.4	PREDICTED: probable G-protein coupled receptor 97-like [Danio rerio]	1247
1.16978	7.15789	XP_003460386.1	PREDICTED: hypothetical protein LOC100706352 [Oreochromis niloticus]	1248
5	1.45455	XP_700128.4	PREDICTED: zinc transporter ZIP9-B-like [Danio rerio]	1249
1.38939	4.73333	NP_001083001.2	U2-associated SR140 protein-like [Danio rerio]	1250
1.59491	3.45455	NP_001188289.1	RELT-like protein 1-like [Danio rerio]	1251
4.52646	2.13889	NP_001018515.1	PRELI domain containing 1b [Danio rerio]	1252
1.93263	1.74257	XP_001342691.1	PREDICTED: lipase member H-like [Danio rerio]	1253
1.8171	5.66667	XP_701610.1	PREDICTED: hypothetical protein LOC368413 [Danio rerio]	1254
4.04082	2.31034	NP_571389.1	LIM domain-binding protein 2 [Danio rerio]	1255
1.54797	2.45	NP_001017604.2	kinesin-like protein KIF3A [Danio rerio]	1256
1.87302	7.11111	NP_001139067.1	L-2-hydroxyglutarate dehydrogenase, mitochondrial [Danio rerio]	1257
1.45179	5.25	XP_003946393.1	PREDICTED: uncharacterized protein LOC101056448, partial [Mus musculus]	1258
1.28124	3.69048	NP_956670.1	alpha-L-iduronidase precursor [Danio rerio]	1259
2.79762	1.01538	NP_957135.1	pleckstrin [Danio rerio]	1260
3.21016	1.01852	NP_001073471.1	NAD kinase b [Danio rerio]	1261
1.4	4.18182	XP_684174.2	PREDICTED: protein tweety homolog 3-like [Danio rerio]	1262
1.57322	3.32353	XP_003199438.1	PREDICTED: L antigen family member 3-like [Danio rerio]	1263
1.66382	3.3	NP_997951.1	ribosomal protein S6 kinase alpha-1 [Danio rerio]	1264
5	5	BAE46429.1	ORF2-encoded protein [Danio rerio]	1265
1.79167	3.92857	NP_571955.3	hepatocyte nuclear factor 1-beta-A [Danio rerio]	1266
1.24571	13.4	NP_001123366.1	chemokine CCL-C25ab precursor [Danio rerio]	1267
1.47568	3.75	NP_998292.1	DET1- and DDB1-associated protein 1 [Danio rerio]	1268
4.33333	1	NP_001139048.1	glycogenin-2 [Danio rerio]	1269
1.55024	3	XP_001341204.3	PREDICTED: occludin-like [Danio rerio]	1270
2.41364	1.04444	XP_001336203.2	PREDICTED: si:dkey-220k22.1 [Danio rerio]	1271
1.20551	11.7692	NP_001074222.1	uncharacterized protein LOC751672 [Danio rerio]	1272
1.41892	4.21429	NP_001002594.1	epsilon-sarcoglycan precursor [Danio rerio]	1273
3.35942	1.97222	NP_001099165.1	aurora kinase A-interacting protein [Danio rerio]	1274
2.2562	1.21569	NP_001017784.1	ras homolog gene family, member Ub [Danio rerio]	1275
1.30467	4.39286	XP_001918432.1	PREDICTED: translation initiation factor eIF-2B subunit alpha-like isoform 1 [Danio rerio]	1276
2.82258	2.18954	NP_957168.1	rho GTPase-activating protein 12 [Danio rerio]	1277
1.875	2.76	XP_001921625.1	PREDICTED: SHC-transforming protein 1-like [Danio rerio]	1278
1.36292	2.21212	NP_571220.1	GTPase NRas precursor [Danio rerio]	1279
2.22792	1.23729	NP_957363.1	UV radiation resistance-associated gene protein [Danio rerio]	1280
1.40082	2.86111	NP_001013314.1	bcl2-associated X protein, b [Danio rerio]	1281
1.70357	6.72222	NP_001017717.1	gamma-butyrobetaine dioxygenase [Danio rerio]	1282
1.69608	1.69565	NP_956445.1	Josephin-2 [Danio rerio]	1283
1.31027	4.33333	NP_957209.1	splicing factor 45 [Danio rerio]	1284
1.6563	3.04348	NP_001017817.2	cytokine receptor-like factor 3 [Danio rerio]	1285
2.22973	1.43396	NP_001119908.1	phosphatidylinositol-glycan biosynthesis class X protein precursor [Danio rerio]	1286
5.33929	2.1	XP_690443.3	PREDICTED: SAM and SH3 domain-containing protein 3-like [Danio rerio]	1287
1.3642	3.38462	XP_003447126.1	PREDICTED: cat eye syndrome critical region protein 5 homolog [Oreochromis niloticus]	1288
2.00848	1.41071	AAH57524.1	LOC402861 protein, partial [Danio rerio]	1289
1.38712	3.35294	NP_571901.1	protein sprouty homolog 4 [Danio rerio]	1290
1.34756	7.28571	NP_001018534.1	dihydropteridine reductase [Danio rerio]	1291
2.84444	1.06818	NP_942574.1	WD repeat-containing protein 3 [Danio rerio]	1292
1.74327	2.92308	NP_001004615.1	PQ-loop repeat-containing protein 3 [Danio rerio]	1293
1.48755	2.20513	NP_001037818.1	phosphatidate phosphatase LPIN1 [Danio rerio]	1294
2.37736	1.29032	ABD65499.1	hypothetical protein [Ictalurus punctatus]	1295
1.34417	1.94286	NP_001116256.2	matrin 3-like [Danio rerio]	1296
4.55714	1.46154	NP_001035021.1	S-acyl fatty acid synthase thioesterase, medium chain [Danio rerio]	1297
6.03175	1.6087	NP_001003751.1	uncharacterized protein LOC445294 [Danio rerio]	1298
1.31064	4.93333	NP_571005.1	ETS domain-containing protein Elk-4 [Danio rerio]	1299
1.20372	7.35294	NP_001135283.1	hematopoietic cell-specific Lyn substrate 1 [Salmo salar]	1300
1.59617	4.70588	NP_001099056.1	ceramide kinase [Danio rerio]	1301
1.42903	2.12903	XP_002667010.1	PREDICTED: peroxisomal coenzyme A diphosphatase NUDT7-like isoform 1 [Danio rerio]	1302
1.28906	4.83333	NP_001013283.2	pin2-interacting protein X1 [Danio rerio]	1303
3.05147	3.13636	XP_003992662.1	PREDICTED: hephaestin-like protein 1 [Felis catus]	1304
1.46939	2.86364	NP_001002423.1	alpha- and gamma-adaptin-binding protein p34 [Danio rerio]	1305
2.25	1.96774	NP_660094.1	transcription elongation factor SPT6 [Danio rerio]	1306
3.21429	1.78571	XP_697912.5	PREDICTED: hypothetical protein LOC569436 [Danio rerio]	1307
1.46416	5.72727	NP_954689.1	ETS-related transcription factor Elf-2 [Danio rerio]	1308
4.56522	1.36364	NP_001017589.1	zinc finger CCHC-type and RNA-binding motif-containing protein 1 [Danio rerio]	1309
4.52174	1.6	NP_001119928.1	immunoresponsive gene 1 [Danio rerio]	1310
1.54321	2.25	XP_691712.4	PREDICTED: lon protease homolog, mitochondrial [Danio rerio]	1311
1.2835	3.68182	NP_998191.1	succinyl-CoA ligase [ADP-forming] subunit beta, mitochondrial [Danio rerio]	1312
1.42857	2.22581	NP_777287.2	estrogen receptor 2b [Danio rerio]	1313
1.2038	6.92857	NP_957029.2	vesicle-associated membrane protein 4 [Danio rerio]	1314
1.60324	2.06667	NP_001025141.1	ras-related protein Rab-24 [Danio rerio]	1315
1.31866	5.30769	NP_956441.2	probable cytosolic iron-sulfur protein assembly protein ciao1 [Danio rerio]	1316
1.30922	4.08333	XP_697115.1	PREDICTED: PAP-associated domain-containing protein 5 [Danio rerio]	1317
2.97436	1.72	NP_001138710.1	rapunzel [Danio rerio]	1318
1.74706	4.77778	NP_956917.1	WD repeat-containing protein 46 [Danio rerio]	1319
1.37387	2.46512	NP_001091859.1	protein HEXIM [Danio rerio]	1320
1.77515	3.26667	NP_001082875.2	sperm-associated antigen 1 [Danio rerio]	1321
1.50921	3.73333	NP_956602.1	RING finger protein 175 [Danio rerio]	1322
1.45949	3.95588	NP_001107266.1	carcinoembryonic antigen-related cell adhesion molecule 5 precursor [Danio rerio]	1323
1.51678	3.81481	NP_991321.2	poly(A) polymerase alpha [Danio rerio]	1324
3.33333	2.27586	XP_001923118.1	PREDICTED: paraplegin [Danio rerio]	1325
1.61296	2.48148	NP_001073463.1	elongation factor G, mitochondrial [Danio rerio]	1326
2.33806	2.88889	NP_001007360.1	ras-related protein Rab-11A [Danio rerio]	1327
2.66876	1.0303	NP_001122236.1	lipase maturation factor 2 [Danio rerio]	1328
1.70172	1.47368	NP_001107942.1	interferon-induced, double-stranded RNA-activated protein kinase [Danio rerio]	1329
2.19429	5	XP_002932538.1	PREDICTED: uncharacterized protein C9orf152-like [Xenopus (Silurana) tropicalis]	1330
1.53535	2.7	NP_001075950.1	ubiquitin-associated protein 2-like [Danio rerio]	1331
1.49189	2.4	XP_002931684.1	PREDICTED: hypothetical protein LOC100493525 [Xenopus (Silurana) tropicalis]	1332
1.52353	1.58333	NP_956968.1	tRNA-dihydrouridine synthase 3-like [Danio rerio]	1333
4.57143	3	XP_699956.3	PREDICTED: semaphorin-4A [Danio rerio]	1334
1.99327	1.37037	XP_001920847.3	PREDICTED: IQ motif containing GTPase activating protein 1, partial [Danio rerio]	1335
1.30435	6.6	NP_956942.1	NADPH-dependent diflavin oxidoreductase 1 [Danio rerio]	1336
1.53061	3.57895	NP_998295.2	GTP:AMP phosphotransferase AK3, mitochondrial [Danio rerio]	1337
2.2	1.06667	NP_998326.1	5'-AMP-activated protein kinase subunit gamma-1 [Danio rerio]	1338
1.92174	1.57143	NP_001003557.1	bolA-like protein 1 [Danio rerio]	1339
1.70673	2.72727	NP_998664.1	actin-related protein 2-A [Danio rerio]	1340
1.45735	3.28	XP_697507.5	PREDICTED: lipid phosphate phosphohydrolase 1 [Danio rerio]	1341
1.54192	1.68085	NP_001153400.1	PIH1 domain-containing protein 1 [Danio rerio]	1342
1.60559	4.27273	NP_001007053.1	loss of heterozygosity 12 chromosomal region 1 protein homolog [Danio rerio]	1343
1.42298	4.38889	NP_001038381.1	protein unc-93 homolog A [Danio rerio]	1344
1.50429	5.38095	NP_956614.1	component of oligomeric golgi complex 6 [Danio rerio]	1345
1.53271	6.3125	NP_956147.1	pre-mRNA-splicing regulator WTAP [Danio rerio]	1346
1.87546	1.06557	NP_001017669.1	cytoplasmic dynein 1 light intermediate chain 2 [Danio rerio]	1347
1.53787	4.87097	XP_687281.4	PREDICTED: nucleolar protein 7 [Danio rerio]	1348
5.55556	2.85	NP_001103502.1	stomatin-like protein 1 [Danio rerio]	1349
2.70833	1.6	NP_001018867.1	WD repeat-containing protein 13 [Danio rerio]	1350
1.39683	8.63636	NP_001035070.1	UPF0160 protein MYG1, mitochondrial [Danio rerio]	1351
1.14527	12.5455	XP_001919906.3	PREDICTED: protein kinase C delta type-like [Danio rerio]	1352
1.65079	3.88889	NP_001082884.1	tankyrase 1 [Danio rerio]	1353
4.4	1.37037	NP_998624.1	calpain 1, large subunit [Danio rerio]	1354
1.24285	5.5	XP_682769.5	PREDICTED: SH3 domain-binding protein 5 [Danio rerio]	1355
2.27473	1.25	NP_997849.1	ataxin-2-like protein [Danio rerio]	1356
2.94958	1.64151	NP_001002356.1	nogo-B receptor precursor [Danio rerio]	1357
1.66136	6.625	NP_001070084.1	RAN GTPase activating protein 1 [Danio rerio]	1358
1.58775	1.70909	NP_957445.1	F-box only protein 30 [Danio rerio]	1359
1.5991	2.17021	NP_001020706.2	small integral membrane protein 19 [Danio rerio]	1360
3.88889	2	XP_003447964.1	PREDICTED: hypothetical protein LOC100708629 [Oreochromis niloticus]	1361
1.66512	2.17241	NP_956892.1	interferon regulatory factor 6 [Danio rerio]	1362
1.54762	3.41667	NP_001018505.1	uncharacterized protein C1orf50 homolog [Danio rerio]	1363
1.41497	6.9	NP_571846.1	claudin 15-like a [Danio rerio]	1364
1.41085	2.61538	NP_001002449.1	mitotic spindle-associated MMXD complex subunit MIP18 [Danio rerio]	1365
1.99248	1.07692	NP_001107904.1	receptor (G protein-coupled) activity modifying protein 2 precursor [Danio rerio]	1366
1.47552	5.33333	XP_686002.1	PREDICTED: 39S ribosomal protein L47, mitochondrial-like [Danio rerio]	1367
1.58508	3.21429	NP_957038.1	oligoribonuclease, mitochondrial [Danio rerio]	1368
1.30466	15.1429	NP_956613.2	macoilin-1 [Danio rerio]	1369
1.26618	4.55556	NP_001075218.1	zinc finger protein 346 [Danio rerio]	1370
1.27813	4.88889	NP_954971.2	glutamate--cysteine ligase catalytic subunit [Danio rerio]	1371
1.54055	3.03571	NP_001070781.2	dipeptidyl peptidase 9 [Danio rerio]	1372
1.269	5.28947	NP_001003425.2	serine/threonine-protein phosphatase 2A activator [Danio rerio]	1373
1.37512	2	NP_001005953.1	thioredoxin-like protein 4A [Danio rerio]	1374
2.24306	1.14815	ACQ58226.1	C1orf131 homolog [Anoplopoma fimbria]	1375
1.37136	2.70588	NP_001120949.1	serine/threonine-protein kinase MST4 [Danio rerio]	1376
1.62016	2.8	NP_991279.1	protein CASC3 [Danio rerio]	1377
1.57143	2.86957	NP_001038541.1	heat shock 70 kDa protein 14 [Danio rerio]	1378
1.35527	6.76923	NP_997734.1	DNA replication licensing factor MCM7 [Danio rerio]	1379
1.62818	2.65625	NP_001007178.3	uncharacterized protein LOC368892 [Danio rerio]	1380
1.46469	1.90625	NP_955992.1	vesicle-trafficking protein SEC22a [Danio rerio]	1381
1.31294	2.90909	NP_955894.1	N-lysine methyltransferase setd6 [Danio rerio]	1382
2.07384	2.46875	NP_001007368.1	pre-mRNA-splicing factor SLU7 [Danio rerio]	1383
1.46305	4.13158	NP_001071258.1	28S ribosomal protein S28, mitochondrial [Danio rerio]	1384
2.38796	2.2	NP_957454.1	3-hydroxyisobutyrate dehydrogenase b [Danio rerio]	1385
1.78499	1.4375	NP_001099163.1	N-acetyl-D-glucosamine kinase [Danio rerio]	1386
1.38055	4.21053	NP_997875.1	protein phosphatase 1, catalytic subunit, alpha-like [Danio rerio]	1387
1.22969	8.41176	XP_002667853.1	PREDICTED: ragulator complex protein PDRO-like [Danio rerio]	1388
1.82432	2.05128	NP_001035061.1	sodium-dependent serotonin transporter [Danio rerio]	1389
1.70262	2.1	NP_001008603.1	tRNA pseudouridine synthase A [Danio rerio]	1390
1.61164	3.7	NP_954683.1	membrane-bound transcription factor site-1 protease precursor [Danio rerio]	1391
1.33801	1.73239	NP_001019596.1	syntaxin-18 [Danio rerio]	1392
1.98119	4.28571	NP_571747.1	macrophage colony-stimulating factor 1 receptor precursor [Danio rerio]	1393
1.34434	3.40541	NP_001003576.1	methylglutaconyl-CoA hydratase, mitochondrial [Danio rerio]	1394
1.25	5.75	NP_001038864.1	uncharacterized protein LOC556313 [Danio rerio]	1395
1.62955	3.13333	NP_001139258.1	deoxynucleotidyltransferase terminal-interacting protein 2 [Danio rerio]	1396
4	1.25	NP_998605.1	pleiotropic regulator 1 [Danio rerio]	1397
5.21121	2.48718	NP_998685.2	transmembrane protein 184A [Danio rerio]	1398
3.98158	1.5	NP_001013533.1	lipoamide acyltransferase component of branched-chain alpha-keto acid dehydrogenase complex, mitochondrial [Danio rerio]	1399
2.16	2.13514	NP_997940.1	tubulin-folding cofactor B [Danio rerio]	1400
1.25926	10	NP_001013292.1	hepatocyte growth factor precursor [Danio rerio]	1401
6.31579	2.21739	XP_002666807.2	PREDICTED: protein MON2 homolog, partial [Danio rerio]	1402
1.86	1.41176	NP_775343.1	histone deacetylase 1 [Danio rerio]	1403
1.38735	2.70455	NP_957444.1	ras homolog gene family, member Ae [Danio rerio]	1404
1.84295	1.62069	NP_001025307.1	disheveled-associated activator of morphogenesis 1 [Danio rerio]	1405
1.64865	2.21429	NP_001037860.2	adenylate kinase isoenzyme 6 [Danio rerio]	1406
1.78281	1.06173	NP_001124256.1	wu:fk11d03 [Danio rerio]	1407
3.51351	1.92308	NP_958467.1	F-box and WD-40 domain protein 11a [Danio rerio]	1408
1.35153	6.13793	XP_002666801.2	PREDICTED: PCNA-associated factor-like [Danio rerio]	1409
1.26777	3.8	NP_001083004.1	ubiquitin-conjugating enzyme E2 J2 [Danio rerio]	1410
1.17605	8.27778	NP_001073535.1	glucose-6-phosphatase 3 [Danio rerio]	1411
2.13673	2.7234	NP_998632.1	NEDD8-activating enzyme E1 catalytic subunit [Danio rerio]	1412
1.81019	2.41667	NP_001073127.2	uncharacterized protein LOC780838 [Danio rerio]	1413
1.45231	2.75758	NP_997760.1	histone-binding protein RBBP4 [Danio rerio]	1414
1.44915	5.5	NP_001007328.1	calcium-binding protein 39-like [Danio rerio]	1415
1.50126	14.75	XP_002667032.2	PREDICTED: myotubularin-related protein 4 [Danio rerio]	1416
1.72222	1.93103	NP_001038496.1	uncharacterized protein LOC563854 [Danio rerio]	1417
1.1859	6.8	NP_001035084.1	adenosine 3'-phospho 5'-phosphosulfate transporter 2 [Danio rerio]	1418
11.6327	1.71875	NP_997780.1	E3 ubiquitin-protein ligase RNF128 precursor [Danio rerio]	1419
1.60851	3.68421	ABD85493.1	hypothetical protein [Ictalurus punctatus]	1420
1.53409	2.22727	NP_001002160.2	ribosome production factor 1 isoform 1 [Danio rerio]	1421
1.75781	2.86957	XP_686585.3	PREDICTED: sterol regulatory element-binding protein cleavage-activating protein-like [Danio rerio]	1422
4.38462	2.4	NP_001070037.1	myelin-associated neurite-outgrowth inhibitor [Danio rerio]	1423
1.64835	5.33333	NP_998586.1	DNA-(apurinic or apyrimidinic site) lyase [Danio rerio]	1424
1.8375	3.93548	NP_001002221.1	protein AAR2 homolog [Danio rerio]	1425
1.17576	12.9091	XP_002666912.2	PREDICTED: TBC1 domain family member 2B [Danio rerio]	1426
1.59524	4	NP_001003643.1	peflin [Danio rerio]	1427
2.13889	1.21277	XP_688421.4	PREDICTED: peroxisomal membrane protein PEX14 [Danio rerio]	1428
1.44509	1.7284	XP_003438549.1	PREDICTED: hypothetical protein LOC100712247 [Oreochromis niloticus]	1429
1.46842	13.125	NP_001243660.1	alpha-endosulfine [Danio rerio]	1430
2.147	2.56	NP_001018330.1	solute carrier family 2 (facilitated glucose transporter), member 15b [Danio rerio]	1431
1.53064	3.28947	NP_001003551.1	U6 snRNA-associated Sm-like protein LSm1 [Danio rerio]	1432
1.42026	5.9	NP_998063.1	N-terminal Xaa-Pro-Lys N-methyltransferase 1 [Danio rerio]	1433
1.3439	5.57143	NP_998110.1	39S ribosomal protein L38, mitochondrial [Danio rerio]	1434
1.44815	3	NP_998290.1	magnesium transporter NIPA2 [Danio rerio]	1435
1.28502	5.84211	NP_001014327.1	uncharacterized protein LOC541492 [Danio rerio]	1436
1.64103	4.65385	NP_001002353.1	dnaJ homolog subfamily B member 6 [Danio rerio]	1437
1.53869	3.13043	NP_001018163.1	importin subunit alpha-6 [Danio rerio]	1438
1.62723	3.58333	NP_001013307.1	ADP-ribosylation factor-related protein 1 [Danio rerio]	1439
9.58333	5.75	XP_001344050.1	PREDICTED: hypothetical protein LOC100004848 [Danio rerio]	1440
1.50857	1.65789	XP_003198794.1	PREDICTED: STE20-related kinase adapter protein beta-like, partial [Danio rerio]	1441
1.61858	4.52632	NP_001029191.1	potassium channel tetramerisation domain containing 12.2 [Danio rerio]	1442
4.41176	1.7	NP_958445.1	large proline-rich protein BAT3 [Danio rerio]	1443
1.13831	11	NP_001019599.1	trans-golgi network vesicle protein 23 homolog B [Danio rerio]	1444
2.93333	1.21154	NP_001035019.1	RNA-binding protein 40 [Danio rerio]	1445
1.57257	2.52632	NP_001108319.1	cytosol aminopeptidase [Danio rerio]	1446
1.35225	4.71429	NP_001025422.1	transmembrane protein adipocyte-associated 1 homolog [Danio rerio]	1447
2.49714	2.14286	XP_684163.4	PREDICTED: importin-4 [Danio rerio]	1448
1.55339	2.16129	NP_001186836.1	golgi to ER traffic protein 4 homolog [Danio rerio]	1449
2.61081	1.30769	NP_001032447.2	pre-rRNA-processing protein TSR1 homolog [Danio rerio]	1450
5.65714	1.43902	NP_001038382.1	segment polarity protein dishevelled homolog DVL-1 [Danio rerio]	1451
1.33065	5.4	NP_001017622.1	cell division protein kinase 10 [Danio rerio]	1452
1.61169	4.25926	XP_684470.5	PREDICTED: protein Shroom2-like [Danio rerio]	1453
1.55872	2.06522	NP_001002863.1	nucleolar complex protein 3 homolog [Danio rerio]	1454
2.04561	2.10256	NP_001166124.1	amylo-1, 6-glucosidase, 4-alpha-glucanotransferase [Danio rerio]	1455
1.6	1.09524	XP_003460233.1	PREDICTED: hypothetical protein LOC100702157 [Oreochromis niloticus]	1456
1.26061	3.92	NP_001243658.1	BAG family molecular chaperone regulator 4 [Danio rerio]	1457
1.83333	1.23529	XP_003197843.1	PREDICTED: protein GPR108-like [Danio rerio]	1458
1.4471	3.425	NP_001038517.1	transmembrane protein 106B [Danio rerio]	1459
1.1669	12.0833	NP_956673.1	xylulose kinase [Danio rerio]	1460
1.28079	6.84615	NP_001018538.1	F-box only protein 3 [Danio rerio]	1461
5.41758	2.6	XP_001921323.1	PREDICTED: protein phosphatase Slingshot homolog 2 [Danio rerio]	1462
1.37893	2.41379	NP_001186966.1	gemin 7-like [Danio rerio]	1463
1.70238	4.05882	NP_991116.1	E3 ubiquitin-protein ligase RNF8 isoform 1 [Danio rerio]	1464
6.72	1.04167	NP_001093465.1	ran guanine nucleotide release factor [Danio rerio]	1465
1.44803	2.68519	NP_001076348.1	Williams Beuren syndrome chromosome region 22 protein [Danio rerio]	1466
1.45486	4.56667	NP_001017555.1	forkhead box protein N2 [Danio rerio]	1467
1.64673	1.06701	NP_001003479.1	ras-GEF domain-containing family member 1B-B [Danio rerio]	1468
2.74547	1.625	NP_001138290.1	gamma-glutamyl cyclotransferase a [Danio rerio]	1469
1.64103	2.47059	NP_956023.1	general transcription factor IIF subunit 1 [Danio rerio]	1470
2.18913	1.5098	NP_001153293.1	SS18-like protein 2 [Danio rerio]	1471
1.7562	5.09524	NP_001153292.2	TP53-regulated inhibitor of apoptosis 1 [Danio rerio]	1472
2.9	2	NP_001018334.1	fat storage-inducing transmembrane protein 2 [Danio rerio]	1473
1.67837	2.17241	NP_001082831.2	vacuolar protein-sorting-associated protein 25 [Danio rerio]	1474
2.27527	2.5	NP_001004591.1	leukocyte receptor cluster (LRC) member 1 [Danio rerio]	1475
1.99559	1.01754	NP_001034726.1	forkhead box protein P1-B [Danio rerio]	1476
2.2151	2.33333	NP_997865.1	sphingolipid delta(4)-desaturase DES1 [Danio rerio]	1477
2.38258	1.8	NP_957170.1	pre-mRNA-splicing factor ATP-dependent RNA helicase PRP16 [Danio rerio]	1478
1.18952	6.76471	XP_003201434.1	PREDICTED: patatin-like phospholipase domain-containing protein 2-like, partial [Danio rerio]	1479
1.10148	16.7	NP_001032787.1	sorting nexin-2 [Danio rerio]	1480
1.27027	4.66667	NP_571446.1	myotubularin-related protein 2 [Danio rerio]	1481
3.12873	1.07843	NP_001038565.1	sorting nexin family member 27 [Danio rerio]	1482
1.6784	2.71795	NP_998670.1	ER membrane protein complex subunit 3 [Danio rerio]	1483
1.38205	5.8	NP_956036.1	replication termination factor 2 domain containing 1 [Danio rerio]	1484
1.96429	1.23684	NP_001076300.1	F-box only protein 46 [Danio rerio]	1485
1.42522	2	NP_001076469.1	large neutral amino acids transporter small subunit 3 [Danio rerio]	1486
1.26238	4.84615	XP_700687.4	PREDICTED: nuclear receptor subfamily 1 group D member 2 [Danio rerio]	1487
1.523	7.94737	XP_003201673.1	PREDICTED: semaphorin-7A-like, partial [Danio rerio]	1488
1.45652	6	XP_689554.5	PREDICTED: hypothetical protein LOC561062 [Danio rerio]	1489
1.69683	2.6875	NP_001001948.1	nucleoporin 54 [Danio rerio]	1490
1.68	3.8	NP_997798.1	amyloid protein-binding protein 2 [Danio rerio]	1491
1.14638	22.8333	NP_001032777.1	Hermansky-Pudlak syndrome 1 protein [Danio rerio]	1492
1.22454	6.83333	NP_001007454.1	nucleosome assembly protein 1-like 4 [Danio rerio]	1493
1.19954	8.1875	NP_001002514.1	dual specificity protein phosphatase 22-A [Danio rerio]	1494
6.88333	2.65385	XP_690924.5	PREDICTED: zinc finger protein Rlf [Danio rerio]	1495
1.93878	2.6	NP_998640.2	GTP-binding protein 1 [Danio rerio]	1496
1.65263	4.72727	NP_001002382.1	RNA-binding protein 34 [Danio rerio]	1497
2.55814	1.04167	NP_998138.1	FAS-associated factor 1 [Danio rerio]	1498
1.41011	5.125	XP_002665206.1	PREDICTED: hypothetical protein LOC100330495 [Danio rerio]	1499
2.00076	1.26923	NP_958481.1	THO complex subunit 1 [Danio rerio]	1500
1.54145	6.42857	XP_002700745.1	PREDICTED: putative uncharacterized protein encoded by LINC00116-like [Bos taurus]	1501
1.67192	2.08333	XP_003198673.1	PREDICTED: si:dkey-286j20.1 [Danio rerio]	1502
1.25	6.69231	NP_956209.1	39S ribosomal protein L39, mitochondrial [Danio rerio]	1503
1.665	2.69565	NP_001007184.2	protein arginine N-methyltransferase 5 [Danio rerio]	1504
2.72727	1.5	NP_001116733.1	uncharacterized protein LOC561637 [Danio rerio]	1505
1.25786	5.92857	NP_001002551.1	non-structural maintenance of chromosomes element 1 homolog [Danio rerio]	1506
1.9894	4.3	NP_001013299.1	39S ribosomal protein L48, mitochondrial [Danio rerio]	1507
1.20567	4.87097	NP_571748.2	transcription elongation factor SPT5 [Danio rerio]	1508
1.727	3.44	NP_001119872.1	uncharacterized protein LOC561321 [Danio rerio]	1509
2.20937	1	XP_694371.1	PREDICTED: protein FAM134C [Danio rerio]	1510
1.62031	2.41026	NP_956101.1	nuclear protein localization protein 4 homolog [Danio rerio]	1511
2.74464	1.47222	NP_997903.1	granulin b precursor [Danio rerio]	1512
2.24306	1.55385	XP_693659.5	PREDICTED: sn1-specific diacylglycerol lipase beta [Danio rerio]	1513
1.60911	4.08	NP_001025426.1	geranylgeranyl transferase type-1 subunit beta [Danio rerio]	1514
6.6566	1.4878	NP_001082989.1	sodium-dependent glucose transporter 1 [Danio rerio]	1515
1.5	4.25	NP_001025387.1	tumor necrosis factor alpha-induced protein 2 [Danio rerio]	1516
1.34286	5.66667	NP_001082816.1	nucleosome assembly protein 1-like 4a [Danio rerio]	1517
1.45473	9.16667	NP_001122149.1	prolactin receptor precursor [Danio rerio]	1518
1.46325	1.55769	NP_001017674.1	sterol-4-alpha-carboxylate 3-dehydrogenase, decarboxylating [Danio rerio]	1519
1.40664	3.30435	NP_001171884.1	phosphatidylinositol glycan anchor biosynthesis class U protein precursor [Danio rerio]	1520
1.90909	1.54762	NP_998441.1	N(G),N(G)-dimethylarginine dimethylaminohydrolase 1 [Danio rerio]	1521
1.42745	4.42105	NP_957368.1	translation initiation factor eIF-2B subunit gamma [Danio rerio]	1522
1.25858	7.875	NP_001082809.1	adaptor-related protein complex 1, sigma-like [Danio rerio]	1523
1.73898	2.54054	NP_998719.2	serine/threonine-protein kinase RIO2 [Danio rerio]	1524
1.42045	4.30769	XP_002667683.2	PREDICTED: splicing factor 3B subunit 3-like [Danio rerio]	1525
2.08858	2.37931	NP_956893.1	CXXC finger 1, like [Danio rerio]	1526
1.5007	2.32558	NP_001107068.1	nuclear pore glycoprotein p62 [Danio rerio]	1527
1.56863	1.92308	NP_001018432.1	pleckstrin homology-like domain family A member 2 [Danio rerio]	1528
1.51125	2.91429	NP_001070208.1	cysteine and histidine-rich protein 1 [Danio rerio]	1529
2.24826	1.29545	NP_001002103.1	cysteine protease ATG4C [Danio rerio]	1530
1.87912	1	NP_571131.1	insulin preproprotein [Danio rerio]	1531
1.7734	3.05556	NP_957449.1	isobutyryl-CoA dehydrogenase, mitochondrial [Danio rerio]	1532
1.61275	1.56522	NP_999915.1	E3 ubiquitin-protein ligase RNF170 [Danio rerio]	1533
5.04918	2	NP_001017718.2	transmembrane protein 184B [Danio rerio]	1534
2.72821	1.5283	XP_685054.3	PREDICTED: hypothetical protein LOC557006 [Danio rerio]	1535
1.80278	1.0875	NP_956217.2	nucleoporin seh1 [Danio rerio]	1536
3.58586	1.71429	NP_001140101.1	CG050 protein [Salmo salar]	1537
1.29452	6.36	NP_998644.1	CCR4-NOT transcription complex subunit 8 [Danio rerio]	1538
2.05714	1.18182	XP_001339242.2	PREDICTED: hypothetical protein LOC798813 [Danio rerio]	1539
7.87149	1	NP_001038850.2	glucokinase [Danio rerio]	1540
1.58182	2.25	XP_003200562.1	PREDICTED: u7 snRNA-associated Sm-like protein LSm10-like [Danio rerio]	1541
1.2471	7.14286	NP_997890.1	protein FAM3C precursor [Danio rerio]	1542
1.51042	3.13333	NP_956519.1	OTU domain-containing protein 6B [Danio rerio]	1543
1.33563	5.53846	NP_001018487.1	dynactin subunit 6 [Danio rerio]	1544
1.12435	14.4706	XP_003937480.1	PREDICTED: zinc finger protein 585B [Saimiri boliviensis boliviensis]	1545
7.56364	1.64198	CAE17634.2	novel protein similar to human telomerase-associated protein 1 (TEP1) [Danio rerio]	1546
1.97059	1.14894	NP_955810.2	lactosylceramide alpha-2,3-sialyltransferase [Danio rerio]	1547
1.87681	1.96	NP_997781.1	ester hydrolase C11orf54 homolog [Danio rerio]	1548
1.64446	1.58537	NP_998532.2	EGF, latrophilin and seven transmembrane domain containing 1 precursor [Danio rerio]	1549
1.62467	4.52174	NP_957219.2	double-stranded RNA-binding protein Staufen homolog 2 [Danio rerio]	1550
1.36945	5.72	NP_001070718.2	uncharacterized protein LOC562009 precursor [Danio rerio]	1551
1.79339	3.5	NP_998629.1	peptidyl-prolyl cis-trans isomerase G [Danio rerio]	1552
15.6303	1.79688	NP_001076324.1	39S ribosomal protein L37, mitochondrial [Danio rerio]	1553
3.43421	1.0303	F1Q8W0.1	CATIN_DANRE RecName: Full=Cactin; Short=zCactin	1554
2.95486	1.62222	XP_003200658.1	PREDICTED: transmembrane protein 222 isoform 2 [Danio rerio]	1555
1.60752	5.58824	NP_997879.1	polymerase delta-interacting protein 2 [Danio rerio]	1556
1.54472	1.95652	XP_693392.5	PREDICTED: amyloid beta A4 precursor protein-binding family B member 2-like [Danio rerio]	1557
1.76344	2.42	NP_001129449.1	MAL2 proteolipid protein [Danio rerio]	1558
1.29936	8.1875	NP_999882.1	lymphocyte cytosolic protein 2 [Danio rerio]	1559
2.24682	4.66667	NP_001038887.1	capZ-interacting protein [Danio rerio]	1560
1.17018	9.6	NP_001119911.1	LIX1-like protein [Danio rerio]	1561
1.74242	2.11765	NP_001159486.1	guanine nucleotide binding protein (G protein) alpha v1 [Danio rerio]	1562
1.2596	5.91667	NP_956561.1	U3 small nucleolar ribonucleoprotein protein IMP3 [Danio rerio]	1563
3.0097	1.31579	NP_001003999.1	transmembrane protein 144 precursor [Danio rerio]	1564
1.95278	1.85	NP_991189.1	BCL-6 corepressor [Danio rerio]	1565
1.1619	9.63636	NP_001096107.1	uncharacterized protein LOC100124611 [Danio rerio]	1566
7.3285	3.7551	NP_001017593.1	epithelial cell adhesion molecule precursor [Danio rerio]	1567
1.81711	1.85455	NP_571757.1	5-aminolevulinate synthase, erythroid-specific, mitochondrial [Danio rerio]	1568
1.51773	8.25926	NP_571720.2	fatty acid desaturase 2 [Danio rerio]	1569
1.27976	3.11111	NP_997957.1	cyclin-dependent kinase inhibitor 1B [Danio rerio]	1570
3.54545	1	NP_001003550.1	transmembrane 9 superfamily member 1 [Danio rerio]	1571
1.26995	3.01724	NP_878286.2	glutamine synthetase [Danio rerio]	1572
2.10571	8	NP_001171404.1	FYVE, RhoGEF and PH domain-containing protein 4 [Danio rerio]	1573
1.36154	4.61111	NP_001012515.1	sugar transporter SWEET1 [Danio rerio]	1574
1.22561	6	NP_001007428.1	BRO1 domain-containing protein BROX [Danio rerio]	1575
1.2915	4	NP_001002421.1	COMM domain-containing protein 2 [Danio rerio]	1576
2.86752	1.33333	NP_001157270.1	isoleucyl-tRNA synthetase, mitochondrial [Danio rerio]	1577
2.52276	1.14286	NP_998379.1	pre-mRNA-splicing factor RBM22 [Danio rerio]	1578
1.71171	4.43478	NP_001003981.2	pleiotrophin precursor [Danio rerio]	1579
1.37143	3.75	NP_956105.2	replication protein A 70 kDa DNA-binding subunit [Danio rerio]	1580
1.47199	3.53571	NP_001077338.1	odorant receptor, family H, subfamily 135, member 1 [Danio rerio]	1581
1.43963	1.78261	NP_001018530.1	WW domain-binding protein 4 [Danio rerio]	1582
1.35836	5.11111	XP_693776.3	PREDICTED: hypothetical protein LOC565404 [Danio rerio]	1583
1.39111	6.375	NP_001007370.1	signal transducing adapter molecule 2 [Danio rerio]	1584
2.93333	1.03333	XP_001919822.3	PREDICTED: obscurin [Danio rerio]	1585
4.14	2.77778	XP_003444806.1	PREDICTED: hypothetical protein LOC100710310 [Oreochromis niloticus]	1586
1.34686	3.33333	XP_695200.4	PREDICTED: RING finger protein 38 [Danio rerio]	1587
1.18188	12.8889	NP_001076480.1	ubiquinone biosynthesis protein COQ7 homolog [Danio rerio]	1588
5.5	6.4	XP_693604.4	PREDICTED: receptor-transporting protein 2 [Danio rerio]	1589
3.52174	1.66667	NP_001107884.1	nck-associated protein 1-like [Danio rerio]	1590
1.42036	1.51852	XP_002662206.2	PREDICTED: protein FAM98A [Danio rerio]	1591
1.5338	2.71053	NP_001121800.1	28S ribosomal protein S31, mitochondrial [Danio rerio]	1592
1.20624	12.0909	NP_001008596.1	latexin precursor [Danio rerio]	1593
1.87368	2.23881	NP_938170.1	pre-mRNA-processing factor 40 homolog A [Danio rerio]	1594
1.70625	1.91892	NP_001005595.1	protein IMPACT [Danio rerio]	1595
1.50471	2.05556	NP_001017782.1	dynactin subunit 4 [Danio rerio]	1596
1.22073	6.35	XP_003443418.1	PREDICTED: nuclear cap-binding protein subunit 1-like [Oreochromis niloticus]	1597
15.12	11.3636	XP_003458913.1	PREDICTED: hypothetical protein LOC100699620 [Oreochromis niloticus]	1598
1.40404	2.07407	NP_998513.2	protein NDRG1 isoform 2 [Danio rerio]	1599
1.67213	3.48	XP_694821.5	PREDICTED: myosin-Ic [Danio rerio]	1600
1.61833	2.6875	NP_775344.1	adenylosuccinate synthase, like [Danio rerio]	1601
1.47522	4.07692	NP_956464.1	actin-related protein 10 [Danio rerio]	1602
1.78448	1.11667	NP_001018316.1	glycylpeptide N-tetradecanoyltransferase 1 [Danio rerio]	1603
2.54815	6.57143	NP_001038451.1	switch-associated protein 70 [Danio rerio]	1604
1.1774	7.9375	NP_001153133.1	importin-11 isoform 1 [Danio rerio]	1605
1.48135	2.96053	NP_001077032.1	pre-mRNA-splicing factor ISY1 homolog [Danio rerio]	1606
2.49107	1.46341	NP_001037812.1	protein LCHN [Danio rerio]	1607
1.47024	2.31818	NP_001002181.1	bifunctional methylenetetrahydrofolate dehydrogenase/cyclohydrolase, mitochondrial [Danio rerio]	1608
2.84483	1.95238	NP_001186697.1	ankyrin repeat and KH domain-containing protein 1 [Danio rerio]	1609
2.2	1.81818	NP_001006101.1	DNA repair protein RAD51 homolog 3 [Danio rerio]	1610
1.77807	1.35897	NP_001104667.1	AFG3-like protein 2 [Danio rerio]	1611
1.44444	6.23529	NP_001038532.1	uncharacterized protein LOC565020 [Danio rerio]	1612
1.14842	11.8333	NP_001007449.1	cytidine and dCMP deaminase domain-containing protein 1 [Danio rerio]	1613
6.92857	2.40678	NP_001007304.1	ADP-ribosylation factor GTPase-activating protein 1 [Danio rerio]	1614
4.28077	1.36	NP_956588.1	UDP-N-acetylhexosamine pyrophosphorylase-like protein 1 [Danio rerio]	1615
1.42547	4.11111	NP_001073642.1	surfeit locus protein 1 [Danio rerio]	1616
1.17658	6.09524	NP_571923.2	transcription factor binding to IGHM enhancer 3a [Danio rerio]	1617
3.58261	3.08333	XP_689987.3	PREDICTED: SH2 domain-containing adapter protein E [Danio rerio]	1618
1.42739	5.14815	NP_001018344.2	heparan-sulfate 6-O-sulfotransferase 1-A [Danio rerio]	1619
1.29376	7.16667	XP_004074979.1	PREDICTED: E3 ubiquitin-protein ligase RNF34-like [Oryzias latipes]	1620
1.88837	1.54348	XP_003455026.1	PREDICTED: hypothetical protein LOC100696747 [Oreochromis niloticus]	1621
1.39921	4.76	XP_002662444.1	PREDICTED: probable peptidyl-tRNA hydrolase 2 [Danio rerio]	1622
2.52823	1.06522	NP_001122246.1	uncharacterized protein LOC792608 [Danio rerio]	1623
1.81554	1.20988	NP_001006594.1	ATP-binding cassette, sub-family B (MDR/TAP), member 3 like 1 [Danio rerio]	1624
1.67684	3.90244	NP_956389.1	asparagine synthetase domain-containing protein 1 [Danio rerio]	1625
1.34854	4.53571	NP_001070848.1	leucine-rich repeat-containing protein 8D [Danio rerio]	1626
1.44898	2.78049	NP_001008609.1	armadillo repeat-containing protein 1 [Danio rerio]	1627
1.30892	5.8	NP_001013566.1	ribonuclease P/MRP protein subunit POP5 [Danio rerio]	1628
1.43448	3.06667	NP_001002600.1	ubiquitin-conjugating enzyme E2 R2 [Danio rerio]	1629
1.79012	1.38983	NP_919377.2	baculoviral IAP repeat-containing protein 4 [Danio rerio]	1630
1.74545	3.30769	NP_001116220.1	oxysterol-binding protein 2 [Danio rerio]	1631
2.11134	2.31373	XP_002664194.1	PREDICTED: rab11 family-interacting protein 2-like [Danio rerio]	1632
1.3963	5.22222	NP_956633.1	cysteine and histidine-rich domain-containing protein 1 [Danio rerio]	1633
1.53602	5.88235	NP_997974.2	glycogen phosphorylase, brain form [Danio rerio]	1634
1.22732	4.31034	CAX14411.1	novel protein similar to vertebrate solute carrier family 23 (nucleobase transporters), member 2 (SLC23A2, zgc:110789) [Danio rerio]	1635
1.31667	3.53571	NP_958472.2	ATP-binding cassette sub-family F member 2 [Danio rerio]	1636
1.12271	13.1429	NP_955961.1	C1GALT1-specific chaperone 1 [Danio rerio]	1637
1.54515	5.7	NP_998576.1	Golgin subfamily A member 5 [Danio rerio]	1638
1.75959	1.18	NP_956047.1	calponin 3, acidic a [Danio rerio]	1639
1.35266	2.13725	NP_958904.1	hypoxia-inducible factor 1-alpha inhibitor [Danio rerio]	1640
1.54103	2.97183	NP_571523.1	SWI/SNF related, matrix associated, actin dependent regulator of chromatin, subfamily b, member 1b [Danio rerio]	1641
1.2327	5.45	NP_998404.1	nuclear receptor subfamily 2, group F, member 6b [Danio rerio]	1642
1.18785	9.63636	NP_957415.1	ribosome maturation protein SBDS [Danio rerio]	1643
5.55556	2.36364	NP_001185678.1	uncharacterized LOC563012 [Danio rerio]	1644
1.41807	3.23077	NP_001071271.2	putative glycerol kinase 5 [Danio rerio]	1645
1.57245	4.52381	XP_687267.2	PREDICTED: si:rp71-1c23.3 [Danio rerio]	1646
1.34402	6.9375	NP_957337.1	splicing factor 3A subunit 2 [Danio rerio]	1647
3.41667	1.71429	NP_001035072.2	enhancer of zeste 1 [Danio rerio]	1648
1.75827	1.10227	XP_003459059.1	PREDICTED: hypothetical protein LOC100697841 [Oreochromis niloticus]	1649
1.6652	2.32258	NP_958858.1	exportin-2 [Danio rerio]	1650
2.8	3.875	NP_001107050.1	FAD-dependent oxidoreductase domain-containing protein 1 [Danio rerio]	1651
1.72308	1.65116	NP_001075161.2	lysine (K)-specific demethylase 2B [Danio rerio]	1652
1.25169	4.64	NP_001122257.1	ubiquitin-like [Danio rerio]	1653
1.20488	7	NP_001007291.1	RING finger protein 141 [Danio rerio]	1654
1.64349	9.5	NP_998468.1	DNA polymerase delta subunit 2 [Danio rerio]	1655
1.93075	2.5	NP_998650.1	cullin-associated NEDD8-dissociated protein 1 [Danio rerio]	1656
1.41632	1.42857	NP_001004116.1	E74-like factor 2a (ets domain transcription factor) [Danio rerio]	1657
1.5123	3.25	NP_956615.1	RNA-binding protein 28 [Danio rerio]	1658
1.17156	8.13333	NP_956696.2	multiple myeloma tumor-associated protein 2-like [Danio rerio]	1659
1.32507	7.125	NP_001025236.1	interleukin enhancer binding factor 3a [Danio rerio]	1660
1.5609	2.06306	NP_001017557.1	septin-10 [Danio rerio]	1661
1.70217	6.2	XP_003441202.1	PREDICTED: protein DEPP-like [Oreochromis niloticus]	1662
1.41339	2.09302	NP_997904.1	F-box only protein 42 [Danio rerio]	1663
1.4989	6.30435	NP_001070031.1	WD repeat-containing protein 74 [Danio rerio]	1664
2.57561	1.17241	XP_003437922.1	PREDICTED: EF-hand domain-containing protein KIAA0494-like [Oreochromis niloticus]	1665
2.80168	1.25316	NP_001180603.1	retinoblastoma-binding protein 6 isoform 1 [Danio rerio]	1666
1.7654	1.78049	NP_571761.1	Na+/K+ -ATPase alpha 1 subunit [Danio rerio]	1667
1.67488	21	NP_001091654.1	A-kinase anchor protein 12 [Danio rerio]	1668
1.35266	3.625	XP_003441092.1	PREDICTED: kelch domain-containing protein 3-like [Oreochromis niloticus]	1669
1.62988	2.28	NP_956435.1	centromere/kinetochore protein zw10 homolog [Danio rerio]	1670
1.22986	4.21212	NP_571540.1	protein-L-isoaspartate(D-aspartate) O-methyltransferase [Danio rerio]	1671
1.34909	4.9	NP_001030159.1	integrin, beta 1b precursor [Danio rerio]	1672
1.58003	3.17143	NP_001116093.1	39S ribosomal protein L22, mitochondrial [Danio rerio]	1673
1.6184	2.73077	NP_955979.1	COP9 signalosome complex subunit 3 [Danio rerio]	1674
1.59555	2.07143	NP_956498.2	RNA polymerase II-associated protein 3 [Danio rerio]	1675
1.77632	6.73684	NP_001104721.1	receptor activity-modifying protein 1 precursor [Danio rerio]	1676
2.09688	2.60606	NP_956388.1	splicing factor 3A subunit 1 [Danio rerio]	1677
1.41966	4.625	NP_001025279.1	ETS domain-containing protein Elk-3 [Danio rerio]	1678
1.38113	7.22222	NP_955954.1	WW domain-containing adapter protein with coiled-coil [Danio rerio]	1679
1.40833	4.28571	NP_001076268.1	group XIIA secretory phospholipase A2 precursor [Danio rerio]	1680
1.39428	2.76744	NP_001038730.1	COMM domain-containing protein 1 [Danio rerio]	1681
1.57465	1.0411	NP_957266.1	cAMP-regulated phosphoprotein 19 [Danio rerio]	1682
2.63736	1.59677	NP_955920.2	trafficking protein particle complex subunit 11 [Danio rerio]	1683
1.28494	4.80952	NP_001139057.1	oxysterol-binding protein 1 [Danio rerio]	1684
8.75	8.15385	NP_942104.2	tubulin, beta 2c [Danio rerio]	1685
1.20565	5.34615	XP_695496.5	PREDICTED: probable ATP-dependent RNA helicase YTHDC2-like [Danio rerio]	1686
1.34095	4.66667	NP_571797.1	mitogen-activated protein kinase 14A [Danio rerio]	1687
1.11941	11.5333	XP_003448688.1	PREDICTED: hypothetical protein LOC100701016 [Oreochromis niloticus]	1688
1.75687	2.72973	XP_002667519.1	PREDICTED: ATP-binding cassette sub-family F member 3-like [Danio rerio]	1689
1.21	9.33333	XP_002665109.2	PREDICTED: breast cancer anti-estrogen resistance protein 3 homolog, partial [Danio rerio]	1690
1.5024	4.1	NP_956093.1	BTB/POZ domain-containing protein TNFAIP1 [Danio rerio]	1691
1.32766	4.25641	NP_001018518.1	28S ribosomal protein S24, mitochondrial precursor [Danio rerio]	1692
1.70857	4.44828	NP_998097.1	leucine-rich repeat-containing protein 59 [Danio rerio]	1693
1.32259	5.41935	XP_003200808.1	PREDICTED: syntaxin-7 [Danio rerio]	1694
6.1	1.33333	NP_956848.1	S-methyl-5'-thioadenosine phosphorylase [Danio rerio]	1695
1.34622	6.64286	NP_776196.2	ruvB-like 1 [Danio rerio]	1696
1.41783	3.9375	NP_001139040.1	transmembrane protein 8A [Danio rerio]	1697
1.39523	6.22222	NP_001118182.1	aryl hydrocarbon receptor nuclear translocator [Oncorhynchus mykiss]	1698
2.03571	1.84	XP_002660582.1	PREDICTED: protein unc-93 homolog B1 [Danio rerio]	1699
21.2121	3	XP_001921185.1	PREDICTED: metalloreductase STEAP2 [Danio rerio]	1700
1.34693	3.125	NP_571930.2	protein kinase C iota type [Danio rerio]	1701
1.6348	1.01266	NP_001001886.1	ubiquitin carboxyl-terminal hydrolase 25 [Danio rerio]	1702
1.30707	5.33333	NP_001003623.1	N-alpha-acetyltransferase 50 [Danio rerio]	1703
1.45312	5.78261	NP_955998.1	U3 small nucleolar RNA-associated protein 15 homolog [Danio rerio]	1704
1.63072	3.12903	NP_956056.1	RRP15-like protein [Danio rerio]	1705
1.5221	3	NP_001003483.1	pre-mRNA-splicing factor 38A [Danio rerio]	1706
3.84615	1.09091	NP_001038323.1	chromodomain helicase DNA binding protein 4 [Danio rerio]	1707
1.48737	4.77778	XP_001344933.1	PREDICTED: hypothetical protein LOC100006062 [Danio rerio]	1708
1.57848	2.74074	NP_001025447.1	RRP12-like protein [Danio rerio]	1709
2.0755	1.0566	NP_958470.1	dnaJ homolog subfamily A member 3, mitochondrial [Danio rerio]	1710
1.20884	6.19608	NP_991139.1	gamma-secretase subunit PEN-2 [Danio rerio]	1711
1.75325	2.54545	NP_001108616.1	RNA binding motif protein 14 [Danio rerio]	1712
1.4017	4	NP_001112372.1	cysteinyl-tRNA synthetase, cytoplasmic [Danio rerio]	1713
1.86583	2.02128	NP_998096.1	cardiolipin synthase [Danio rerio]	1714
1.17714	9.25	XP_686994.2	PREDICTED: 39S ribosomal protein L49, mitochondrial-like [Danio rerio]	1715
2.88889	1.93333	NP_001071193.1	acid trehalase-like protein 1 [Danio rerio]	1716
1.26825	7.61111	XP_001333128.4	PREDICTED: hypothetical protein LOC794764 [Danio rerio]	1717
2.39676	1.62791	NP_001153304.1	fibronectin type III domain-containing protein 3B [Danio rerio]	1718
1.67379	8.05556	NP_997727.1	3'-phosphoadenosine 5'-phosphosulfate synthase 2b [Danio rerio]	1719
1.23077	11.3636	AAI53982.1	Zgc:162212 protein [Danio rerio]	1720
2.18656	1.33333	XP_003200259.1	PREDICTED: serine incorporator 1-like [Danio rerio]	1721
1.34933	4.22222	NP_956223.1	tRNA (uracil-5-)-methyltransferase homolog A [Danio rerio]	1722
1.43883	6.14286	NP_956570.2	nuclear receptor corepressor 1 [Danio rerio]	1723
1.15901	6.24138	NP_001003830.1	nucleolar complex protein 2 homolog [Danio rerio]	1724
1.42901	4.56667	NP_001103920.1	WAS protein family homolog 1 [Danio rerio]	1725
1.39058	5.16667	NP_571925.1	retinal dehydrogenase 2 [Danio rerio]	1726
1.8226	2.96875	XP_001919860.2	PREDICTED: hypothetical protein LOC100150349 [Danio rerio]	1727
1.15269	19.75	NP_001191383.1	P2Y purinoceptor 11 [Danio rerio]	1728
1.84974	3.13953	NP_001008612.1	probable lysosomal cobalamin transporter [Danio rerio]	1729
1.63418	7.3125	NP_001002159.1	tRNA-nucleotidyltransferase 1, mitochondrial [Danio rerio]	1730
1.17038	8.04225	XP_684672.4	PREDICTED: n-arachidonyl glycine receptor [Danio rerio]	1731
2.46549	1.6125	XP_003438659.1	PREDICTED: hypothetical protein LOC100697039 [Oreochromis niloticus]	1732
1.36848	6	NP_001018307.1	serine palmitoyltransferase 1 [Danio rerio]	1733
2.55357	1.25	NP_997891.2	phosphoglycolate phosphatase [Danio rerio]	1734
1.48547	2.36735	NP_001073413.1	ribosomal RNA processing protein 36 homolog [Danio rerio]	1735
2.45756	1.24615	NP_955956.1	dnaJ homolog subfamily A member 1 [Danio rerio]	1736
1.14312	8.1	XP_693522.1	PREDICTED: probable ergosterol biosynthetic protein 28-like [Danio rerio]	1737
2.28485	2.42308	NP_001004657.1	putative L-aspartate dehydrogenase [Danio rerio]	1738
2.88889	1.05714	NP_001025448.1	ATPase, Ca++ transporting, cardiac muscle, slow twitch 2b [Danio rerio]	1739
2.16239	1.15556	NP_001187827.1	arylamine n-acetyltransferase pineal gland isozyme nat-10 [Ictalurus punctatus]	1740
2.11743	2.63158	NP_955841.1	Sjogren syndrome antigen B (autoantigen La) [Danio rerio]	1741
1.2261	10.3636	NP_998330.1	B-cell CLL/lymphoma 7 protein family member B-A [Danio rerio]	1742
1.59461	5.07407	NP_956333.1	stromal cell-derived factor 2 precursor [Danio rerio]	1743
1.3447	5.91304	NP_001092733.1	TM2 domain-containing protein 1 precursor [Danio rerio]	1744
2.15719	1.06977	NP_001103756.1	5'-AMP-activated protein kinase catalytic subunit alpha-1 [Danio rerio]	1745
1.52	1.40909	NP_001004573.2	MACRO domain-containing protein 1 [Danio rerio]	1746
3.3316	1.30357	XP_002667828.1	PREDICTED: transmembrane protein 79 [Danio rerio]	1747
5.53846	1.63636	ACM09793.1	Transposable element Tc1 transposase [Salmo salar]	1748
1.54751	1.85	NP_956221.1	general transcription factor IIH subunit 4 [Danio rerio]	1749
1.427	6.45	NP_956634.1	pleckstrin homology domain containing, family F (with FYVE domain) member 1 [Danio rerio]	1750
1.62667	3.03333	NP_001157713.1	LYR motif-containing protein 4 [Danio rerio]	1751
1.36223	8	NP_571480.2	prospero homeobox protein 1 [Danio rerio]	1752
1.49728	2.88889	NP_999854.1	structural maintenance of chromosomes protein 3 [Danio rerio]	1753
1.65643	2.83333	NP_001017870.1	PDZ and LIM domain protein 1 [Danio rerio]	1754
2.07612	1.20202	NP_001107204.1	leukemia inhibitory factor receptor alpha b precursor [Danio rerio]	1755
1.93684	1.625	ABD38649.1	hypothetical protein [Ictalurus punctatus]	1756
2.08	2.27027	XP_699055.4	PREDICTED: UMP-CMP kinase 2, mitochondrial, partial [Danio rerio]	1757
1.53444	2.60526	NP_001006077.1	exosome complex exonuclease RRP45 [Danio rerio]	1758
1.68182	1.4375	NP_001108605.1	thioredoxin domain containing 1 precursor [Danio rerio]	1759
1.41426	2.45679	NP_570984.1	ELAV-like protein 1 [Danio rerio]	1760
1.38341	4.51852	NP_001003570.1	major facilitator superfamily domain-containing protein 2A-B [Danio rerio]	1761
1.34874	5.88889	NP_001108613.1	DEAH (Asp-Glu-Ala-His) box polypeptide 15 [Danio rerio]	1762
1.34101	2.36842	CAF90645.1	unnamed protein product [Tetraodon nigroviridis]	1763
2.47405	1.71739	NP_996660.1	sialic acid synthase [Danio rerio]	1764
3.05651	1.20408	NP_001002316.1	protein LTV1 homolog [Danio rerio]	1765
15.5294	1.02778	NP_571422.1	uroporphyrinogen decarboxylase [Danio rerio]	1766
1.35594	2.79545	NP_001039026.1	protein disulfide-isomerase TMX3 precursor [Danio rerio]	1767
3.26374	1.6383	XP_003199015.1	PREDICTED: tight junction protein ZO-1 [Danio rerio]	1768
1.7476	2.01961	NP_001028273.2	biogenesis of lysosome-related organelles complex-1, subunit 2 isoform 1 [Danio rerio]	1769
1.20709	7.09524	NP_998041.1	cytochrome b5 type B [Danio rerio]	1770
1.57428	4.1	NP_001070788.2	DEP domain-containing mTOR-interacting protein [Danio rerio]	1771
1.69565	4.9	NP_001032648.1	Y+L amino acid transporter 1 [Danio rerio]	1772
1.66222	6.16667	NP_001007773.1	actin-related protein 2 [Danio rerio]	1773
2.19231	2.46154	NP_001091053.1	FACT complex subunit SPT16 [Danio rerio]	1774
1.32621	3.71053	NP_001004595.1	something about silencing protein 10 [Danio rerio]	1775
1.18293	8.52381	NP_001156765.1	sorting nexin-25 [Danio rerio]	1776
1.55593	1.64286	NP_001002555.1	ras-related protein Rab-11B [Danio rerio]	1777
1.41176	4.41379	NP_957160.1	beta-catenin-like protein 1 [Danio rerio]	1778
1.52232	4.92308	NP_001034912.1	conserved oligomeric Golgi complex subunit 4 [Danio rerio]	1779
3.27426	2.1194	NP_001092207.1	28S ribosomal protein S29, mitochondrial [Danio rerio]	1780
1.4625	3.27778	NP_958867.1	coatomer subunit delta [Danio rerio]	1781
2.21719	1.06349	NP_001004642.1	immunoglobulin-like domain containing receptor 1b precursor [Danio rerio]	1782
1.39846	6.04	NP_001013476.1	39S ribosomal protein L10, mitochondrial precursor [Danio rerio]	1783
1.35373	5.69565	XP_001922254.1	PREDICTED: syntaxin-10-like [Danio rerio]	1784
3.64634	1.48148	NP_001008611.1	ubiquitin-conjugating enzyme E2 K [Danio rerio]	1785
6.01852	1.86275	NP_001009987.2	transmembrane protein 111-like [Danio rerio]	1786
1.34815	2.52083	NP_001038613.1	SNARE-associated protein Snapin [Danio rerio]	1787
1.82609	3.71429	NP_957237.1	HLA-B associated transcript 1 [Danio rerio]	1788
1.58846	6	NP_956452.1	phosphatidylethanolamine N-methyltransferase [Danio rerio]	1789
1.52568	2.63415	NP_001018516.1	39S ribosomal protein L27, mitochondrial [Danio rerio]	1790
1.62669	2.30612	NP_998415.1	casein kinase I isoform delta-B [Danio rerio]	1791
3.27273	1.43478	XP_689309.4	PREDICTED: poliovirus receptor-related protein 2-like [Danio rerio]	1792
1.16323	11	NP_001185793.1	uncharacterized protein LOC568697 [Danio rerio]	1793
1.24781	8.65116	NP_001153310.2	28S ribosomal protein S21, mitochondrial [Danio rerio]	1794
1.91837	2.55556	XP_693520.5	PREDICTED: paxillin-like [Danio rerio]	1795
1.19826	6	NP_001002728.2	chaperone activity of bc1 complex-like, mitochondrial [Danio rerio]	1796
2.68952	2.17647	NP_001002055.1	COP9 signalosome complex subunit 2 [Danio rerio]	1797
1.58632	1.87931	NP_775366.1	lysosome membrane protein 2 [Danio rerio]	1798
1.29942	4.35484	XP_002660413.1	PREDICTED: nattectin [Danio rerio]	1799
3.9638	2.6	XP_003199078.1	PREDICTED: RNA-binding protein with multiple splicing-like [Danio rerio]	1800
1.39467	6.2	NP_998250.1	2-hydroxyacyl-CoA lyase 1 [Danio rerio]	1801
1.28302	6	NP_001077302.1	calcium uptake protein 1, mitochondrial [Danio rerio]	1802
1.21975	6.14286	NP_997820.1	pre-mRNA-processing factor 6 [Danio rerio]	1803
1.53556	1.96552	NP_001005401.2	signal recognition particle 68 [Danio rerio]	1804
1.68421	2.16071	XP_003200015.1	PREDICTED: UBX domain-containing protein 1-like [Danio rerio]	1805
1.30345	4.09091	NP_957285.2	peptidyl-prolyl cis-trans isomerase-like 2 [Danio rerio]	1806
1.14768	8.92308	NP_956920.1	DNA damage-binding protein 1 [Danio rerio]	1807
1.98171	3.4	NP_998454.1	syntaxin-binding protein 2 [Danio rerio]	1808
3.76384	1.2657	NP_001005397.1	emopamil-binding protein-like [Danio rerio]	1809
2.19545	1	XP_687184.3	PREDICTED: leucine-rich repeat-containing G-protein coupled receptor 4 [Danio rerio]	1810
2.21398	4.2	NP_861422.2	annexin A5 [Danio rerio]	1811
1.75714	4.30769	NP_001038655.2	28S ribosomal protein S18c, mitochondrial [Danio rerio]	1812
1.60208	2.16981	NP_956616.1	U5 small nuclear ribonucleoprotein 40 kDa protein [Danio rerio]	1813
4.375	1.71698	NP_956174.1	acylglycerol kinase, mitochondrial precursor [Danio rerio]	1814
1.21011	21.5556	NP_958886.1	collagen, type I, alpha 1b precursor [Danio rerio]	1815
1.28731	8.66667	NP_001189365.1	UPF0723 protein C11orf83 homolog precursor [Danio rerio]	1816
1.21273	7.0625	NP_001038335.1	uncharacterized protein LOC558619 precursor [Danio rerio]	1817
3.57895	2.375	NP_001074173.1	LDLR chaperone MESD [Danio rerio]	1818
1.27548	8.3125	NP_998308.1	protein ariadne-2 homolog [Danio rerio]	1819
1.43842	1.64773	NP_001002752.1	YEATS domain-containing protein 4 [Danio rerio]	1820
1.49256	4.44444	NP_956574.1	prostaglandin E synthase 2 [Danio rerio]	1821
4.63825	1.53425	NP_956236.1	fructose-1,6-bisphosphatase 1a [Danio rerio]	1822
1.44337	2.71111	NP_956786.1	transmembrane protein 68 [Danio rerio]	1823
1.48542	6.35714	NP_001014336.1	tetratricopeptide repeat protein 14 [Danio rerio]	1824
2.29248	1.03614	NP_001139178.1	multimerin 2a precursor [Danio rerio]	1825
1.71316	4.80769	XP_002662361.1	PREDICTED: nodal modulator 1 [Danio rerio]	1826
1.62381	3.4	NP_956128.1	von Willebrand factor A domain containing 9 [Danio rerio]	1827
1.43057	4.75	NP_001005206.1	WD repeat-containing protein 18 [Danio rerio]	1828
1.60206	10.05	NP_001070838.2	protein kinase, cAMP-dependent, regulatory, type II, alpha A [Danio rerio]	1829
1.36364	10.5	NP_001038857.1	basic leucine zipper transcriptional factor ATF-like 3 [Danio rerio]	1830
3.69231	2.10714	NP_001108595.1	pericentriolar material 1 protein [Danio rerio]	1831
1.67781	1.625	NP_001038787.1	crumbs homolog 3a precursor [Danio rerio]	1832
2.22315	2.16	NP_001122216.2	cytochrome b-561 [Danio rerio]	1833
3.53571	1.69697	NP_001002635.1	solute carrier family 17, member 9b [Danio rerio]	1834
1.377	2.525	NP_001082948.1	heat shock 70 kDa protein 13 precursor [Danio rerio]	1835
2.38507	1.10714	XP_002666590.2	PREDICTED: NF-X1-type zinc finger protein NFXL1-like [Danio rerio]	1836
2.31609	2.55	NP_001013573.3	amine oxidase, copper containing 3 [Danio rerio]	1837
1.241	4.92	XP_003451149.1	PREDICTED: uncharacterized family 31 glucosidase KIAA1161-like [Oreochromis niloticus]	1838
3.23549	1.28829	NP_001121813.1	S100 calcium binding protein U [Danio rerio]	1839
1.37291	8.23529	NP_001134067.1	Transmembrane 4 L6 family member 1 [Salmo salar]	1840
1.24009	8.57143	NP_001025338.1	nuclear pore complex protein Nup107 [Danio rerio]	1841
2.02238	1.18033	NP_001019632.2	DNA-directed RNA polymerase II subunit RPB2 [Danio rerio]	1842
1.30298	5.45	NP_571499.2	methylosome subunit pICln [Danio rerio]	1843
1.38889	5.66667	NP_001025455.1	myelin expression factor 2 isoform 2 [Danio rerio]	1844
1.45677	1.3	NP_001003553.1	COMM domain-containing protein 5 [Danio rerio]	1845
2.02736	2.24	CAA82359.1	transposase (putative) [Drosophila hydei]	1846
2.83604	1.07246	XP_693816.4	PREDICTED: si:ch211-208h7.4 [Danio rerio]	1847
1.67969	1.02222	NP_001187139.1	granzyme-like III precursor [Ictalurus punctatus]	1848
1.21616	6.45	AAI61666.1	Zgc:175127 protein [Danio rerio]	1849
1.36596	7	NP_001153631.1	purine-rich element binding protein B-like [Danio rerio]	1850
1.33562	2.78788	NP_998621.1	serine/threonine-protein kinase 38 [Danio rerio]	1851
6.23729	1.91667	NP_955878.1	hippocampus abundant transcript 1 protein [Danio rerio]	1852
1.25065	3.75	NP_998160.1	serine/threonine-protein kinase RIO1 [Danio rerio]	1853
1.19237	7.6087	NP_001020696.1	secretory carrier-associated membrane protein 4 [Danio rerio]	1854
2.05385	2.29545	NP_956292.1	probable U3 small nucleolar RNA-associated protein 11 [Danio rerio]	1855
1.62757	2.77922	NP_001070216.1	ras homolog enriched in brain [Danio rerio]	1856
1.36298	4.53571	NP_571275.2	bromodomain-containing protein 2 isoform 1 [Danio rerio]	1857
1.46621	5.10526	NP_001018462.1	alpha-methylacyl-CoA racemase [Danio rerio]	1858
1.40556	4.16	NP_996952.1	protein kinase C and casein kinase substrate in neurons 2 [Danio rerio]	1859
5.42143	1.8481	NP_001019619.1	myosin-11 [Danio rerio]	1860
1.18344	3.95146	NP_001070141.1	transmembrane protein 229b [Danio rerio]	1861
1.92414	3.21053	NP_001002175.1	beta-1-syntrophin [Danio rerio]	1862
1.73333	2.86047	NP_694503.1	prelamin-A/C [Danio rerio]	1863
1.99327	1	NP_001008650.2	zinc finger, DHHC-type containing 13 [Danio rerio]	1864
1.80303	1	NP_001017590.1	28S ribosomal protein S25, mitochondrial [Danio rerio]	1865
1.18912	7.34483	NP_991179.2	chromobox homolog 8a [Danio rerio]	1866
1.47533	3.16216	XP_003201001.1	PREDICTED: mitochondrial import inner membrane translocase subunit TIM44-like [Danio rerio]	1867
1.47422	5.77778	NP_001121738.1	torsin-3A precursor [Danio rerio]	1868
1.22077	8.8	NP_001017886.1	protein phosphatase 2 (formerly 2A), catalytic subunit, alpha isoform [Danio rerio]	1869
2.23577	1.02273	NP_001099054.1	cytochrome b ascorbate-dependent protein 3 [Danio rerio]	1870
1.54894	5.42308	NP_001071637.1	sulfotransferase family 2, cytosolic sulfotransferase 2 [Danio rerio]	1871
1.30212	5.52174	NP_957419.1	sperm-associated antigen 7 homolog [Danio rerio]	1872
1.57168	2.44898	NP_956967.1	zinc finger protein-like 1 [Danio rerio]	1873
3.22885	1.98529	NP_001038806.1	lambda-crystallin homolog [Danio rerio]	1874
2.56494	1.25773	NP_001013523.1	elongation factor Tu, mitochondrial [Danio rerio]	1875
1.25992	5.78788	NP_001009556.1	nicastrin precursor [Danio rerio]	1876
1.43787	3.71875	NP_956231.1	protein phosphatase methylesterase 1 [Danio rerio]	1877
1.2083	9.66667	XP_003459399.1	PREDICTED: active regulator of SIRT1-like [Oreochromis niloticus]	1878
1.48882	3.69444	NP_957287.1	uncharacterized protein LOC393968 [Danio rerio]	1879
2.21511	1.76923	NP_001002746.1	propionyl-CoA carboxylase alpha chain, mitochondrial [Danio rerio]	1880
1.58584	4.07407	XP_003201071.1	PREDICTED: 39S ribosomal protein L54, mitochondrial [Danio rerio]	1881
1.36367	3.81481	NP_997767.1	activator of 90 kDa heat shock protein ATPase homolog 1 [Danio rerio]	1882
1.58359	5.07407	NP_956642.1	parafibromin [Danio rerio]	1883
1.52233	6.26667	XP_690904.4	PREDICTED: hypothetical protein LOC562425 [Danio rerio]	1884
1.52727	5.18182	NP_001013502.1	nucleoplasmin-3 [Danio rerio]	1885
1.5028	1.47727	XP_707850.3	PREDICTED: phosphatidate phosphatase LPIN2 isoform 4 [Danio rerio]	1886
3.45625	1.70455	NP_001017550.2	phosphatidylinositol 3-kinase catalytic subunit type 3 [Danio rerio]	1887
1.28614	3.62162	NP_001018585.1	ribonuclease P protein subunit p29 [Danio rerio]	1888
1.18506	13.5385	NP_954684.1	collagen alpha-1(I) chain precursor [Danio rerio]	1889
1.43106	4.125	NP_957255.1	CD2 antigen cytoplasmic tail-binding protein 2 [Danio rerio]	1890
2.55652	2.36364	NP_997754.1	heterogeneous nuclear ribonucleoprotein H1, like [Danio rerio]	1891
1.48426	4.875	ADO27917.1	uncharacterized protein c16orf68 [Ictalurus furcatus]	1892
1.45527	5.96	NP_956971.1	interferon regulatory factor 7 [Danio rerio]	1893
1.5	3.44444	NP_001007198.1	immediate early response gene 5 protein [Danio rerio]	1894
1.52498	4.0625	NP_001002333.1	syntaxin 5 [Danio rerio]	1895
1.30517	5.21622	NP_956211.1	synaptojanin-2-binding protein [Danio rerio]	1896
1.52286	3.85	XP_003198596.1	PREDICTED: membrane-spanning 4-domains subfamily A member 4A-like [Danio rerio]	1897
4.60377	1.53333	NP_998703.1	crk-like protein [Danio rerio]	1898
16.8667	3.69231	NP_001002327.1	suppression of tumorigenicity 5 protein [Danio rerio]	1899
2.36536	1	NP_001073635.1	optic atrophy 3 protein homolog [Danio rerio]	1900
1.40571	2.34328	NP_001002688.1	ubiquitin-conjugating enzyme [Danio rerio]	1901
2.1	1.5	NP_001002435.1	polyglutamine-binding protein 1 [Danio rerio]	1902
1.53333	2.14286	XP_689157.2	PREDICTED: methionine synthase reductase [Danio rerio]	1903
1.46269	4.125	NP_956601.1	39S ribosomal protein L45, mitochondrial [Danio rerio]	1904
1.90609	3.0625	NP_998051.1	phosphoglucomutase-2 [Danio rerio]	1905
2.02663	3.09091	NP_001014314.1	3-hydroxy-3-methylglutaryl-Coenzyme A reductase b [Danio rerio]	1906
1.37083	6.20833	NP_001028898.1	dermal papilla derived protein 13 [Danio rerio]	1907
2.3662	1.58333	NP_001157499.1	puromycin-sensitive aminopeptidase [Danio rerio]	1908
1.56796	3.17391	NP_001038465.1	mRNA cap guanine-N7 methyltransferase [Danio rerio]	1909
1.33849	5.41379	NP_956493.1	WD40 repeat-containing protein SMU1 [Danio rerio]	1910
1.35176	6.04762	NP_001018471.1	ras-related GTP-binding protein C [Danio rerio]	1911
1.39275	4.68421	NP_001004612.1	39S ribosomal protein L40, mitochondrial [Danio rerio]	1912
1.71	4.8	NP_997963.1	solute carrier family 2, facilitated glucose transporter member 8 [Danio rerio]	1913
1.44844	5.67647	NP_001108170.1	immunity-related GTPase family, f1 [Danio rerio]	1914
1.64059	4.51613	NP_001082979.1	uncharacterized protein LOC100037357 [Danio rerio]	1915
1.292	5.18182	NP_001082821.1	cysteine protease ATG4B [Danio rerio]	1916
1.39904	1.39726	NP_001005601.1	transmembrane protein 18 [Danio rerio]	1917
1.41393	5.4	NP_001025239.1	uncharacterized protein LOC334203 [Danio rerio]	1918
2.09	2.65	NP_001030143.1	integrin, beta 1a precursor [Danio rerio]	1919
4.725	1.91667	XP_002665164.1	PREDICTED: stonustoxin subunit alpha-like [Danio rerio]	1920
2.42341	1.32353	XP_004066400.1	PREDICTED: uncharacterized protein LOC101163879 [Oryzias latipes]	1921
4.35417	1.14062	NP_001013506.1	coiled-coil domain containing 174 [Danio rerio]	1922
1.17348	7.03125	NP_997756.1	cell division protein kinase 9 [Danio rerio]	1923
1.76198	3.36364	NP_001001817.1	galactoside-binding soluble lectin 9 [Danio rerio]	1924
1.31536	5.80645	NP_998277.2	geranylgeranyl transferase type-2 subunit beta [Danio rerio]	1925
1.25332	4.46341	NP_919407.1	platelet-derived growth factor alpha a precursor [Danio rerio]	1926
1.47524	3.64103	NP_001073468.1	putative sodium-coupled neutral amino acid transporter 9 [Danio rerio]	1927
2.54067	1.18919	NP_001005931.2	ras-related protein R-Ras [Danio rerio]	1928
1.37253	5.03571	NP_001018176.1	WD repeat-containing protein 43 [Danio rerio]	1929
1.32631	3.55172	NP_001017538.1	cytosolic Fe-S cluster assembly factor nubp1 [Danio rerio]	1930
1.29158	6.15625	NP_956677.1	CDGSH iron-sulfur domain-containing protein 2 [Danio rerio]	1931
2.08848	1.70968	XP_002666722.1	PREDICTED: ras suppressor protein 1 [Danio rerio]	1932
3.25	1.03704	XP_003199111.1	PREDICTED: n-acetylneuraminate lyase-like [Danio rerio]	1933
6.26667	2.77143	XP_003460241.1	PREDICTED: hypothetical protein LOC100705656 [Oreochromis niloticus]	1934
1.39904	2.35417	NP_001070116.2	mitochondrial dynamic protein MID49 [Danio rerio]	1935
1.13746	10.6923	NP_958457.1	phosphoglycerate mutase 1b [Danio rerio]	1936
1.56703	1.13158	NP_998463.1	transmembrane and ubiquitin-like domain-containing protein 1 [Danio rerio]	1937
3.9	2.09434	XP_002667713.1	PREDICTED: UPF0184 protein C9orf16 homolog [Danio rerio]	1938
1.25343	7.42857	NP_571009.1	hematopoietically-expressed homeobox protein hhex [Danio rerio]	1939
1.31419	4.05556	NP_001188274.1	type-1 angiotensin II receptor-associated protein [Danio rerio]	1940
1.43621	1.52273	XP_003449657.1	PREDICTED: GRAM domain-containing protein 3-like [Oreochromis niloticus]	1941
2.26957	5.10526	NP_998676.1	N-acetylserotonin O-methyltransferase-like protein [Danio rerio]	1942
1.50688	13.0714	NP_001116749.1	sterol 26-hydroxylase, mitochondrial [Danio rerio]	1943
1.60153	1.26415	NP_001017547.1	beta-galactosidase precursor [Danio rerio]	1944
1.65179	1.02151	NP_001070064.1	28S ribosomal protein S5, mitochondrial precursor [Danio rerio]	1945
1.9697	1.70732	NP_001076519.1	regulator of microtubule dynamics protein 3 [Danio rerio]	1946
1.27511	2.10959	NP_001038374.1	sialidase-1 precursor [Danio rerio]	1947
1.42895	3.71739	NP_001074166.1	pallidin [Danio rerio]	1948
1.1662	9.84444	NP_001119890.1	protein KTI12 homolog [Danio rerio]	1949
1.25775	5.34615	NP_571961.1	CCAAT/enhancer-binding protein gamma [Danio rerio]	1950
1.23583	4.26316	NP_001007423.1	diphosphomevalonate decarboxylase [Danio rerio]	1951
17.7917	3.21739	XP_003197747.1	PREDICTED: protein G7c-like [Danio rerio]	1952
1.41354	3.58621	NP_001019624.1	RNA polymerase II-associated factor 1 homolog [Danio rerio]	1953
2.00062	1.17204	XP_001333073.4	PREDICTED: sushi domain-containing protein 2-like, partial [Danio rerio]	1954
1.0895	13.7	NP_001070242.1	uncharacterized protein LOC767807 [Danio rerio]	1955
4.5125	2.47059	NP_001116713.1	nuclear receptor subfamily 1, group H, member 5 [Danio rerio]	1956
1.32383	4.65854	NP_001007314.1	protein phosphatase 1A, magnesium dependent, alpha [Danio rerio]	1957
16.5789	6.75	P41386.1	TBB_HALDI RecName: Full=Tubulin beta chain; AltName: Full=Beta-tubulin	1958
1.43146	3.14286	NP_001116729.1	U5 small nuclear ribonucleoprotein 200 kDa helicase [Danio rerio]	1959
1.42681	5.25806	NP_001001814.1	tafazzin [Danio rerio]	1960
1.32766	2.77419	NP_956053.1	vesicle-associated membrane protein 8 [Danio rerio]	1961
1.46817	3.11765	XP_003199534.1	PREDICTED: protein phosphatase 1 regulatory subunit 15B-like [Danio rerio]	1962
7.13143	1.67742	NP_001073422.2	isochorismatase domain-containing protein 2, mitochondrial [Danio rerio]	1963
3.8	1.41667	NP_001139051.1	uncharacterized protein LOC563253 [Danio rerio]	1964
2.12909	1.34524	NP_001230100.1	bolA-like protein 2 [Danio rerio]	1965
1.5211	3.17949	NP_001038790.2	KRR1 small subunit processome component homolog [Danio rerio]	1966
1.48386	3.43333	NP_571288.1	E3 ubiquitin-protein ligase RING2 [Danio rerio]	1967
1.23557	5.69231	NP_001025350.1	solute carrier family 35 member E3 [Danio rerio]	1968
1.45427	6.95455	NP_919360.1	carbonyl reductase [NADPH] 1 [Danio rerio]	1969
2.31481	2.24444	NP_001038245.1	UBX domain-containing protein 6 [Danio rerio]	1970
1.59385	3.48387	NP_956651.1	oxidative stress responsive 1 [Danio rerio]	1971
1.27571	5.25641	XP_700241.2	PREDICTED: bifunctional protein NCOAT-like [Danio rerio]	1972
1.96627	3.62069	NP_001017852.1	trans-2-enoyl-CoA reductase, mitochondrial precursor [Danio rerio]	1973
1.36977	5	NP_001104303.1	coiled-coil domain-containing protein 94 [Danio rerio]	1974
3.73333	1.75	NP_001002115.1	ELL-associated factor 1 [Danio rerio]	1975
2.05725	4.12903	NP_001073508.1	methyltransferase like 7A precursor [Danio rerio]	1976
1.38281	3.25	NP_998431.1	probable helicase with zinc finger domain [Danio rerio]	1977
3.4153	1.77647	NP_001073636.1	protein phosphatase 1 regulatory subunit 37 [Danio rerio]	1978
1.30643	5	NP_997794.1	ubiquitin protein ligase E3 component n-recognin 7 [Danio rerio]	1979
1.36795	4.51515	ACI67503.1	UPF0414 transmembrane protein C20orf30 homolog [Salmo salar]	1980
1.24451	2.68657	NP_956575.1	tetraspanin-31 [Danio rerio]	1981
2.19045	1.86441	XP_695829.2	PREDICTED: interferon-induced protein with tetratricopeptide repeats 5-like [Danio rerio]	1982
1.72762	4.16129	NP_956437.1	uncharacterized protein C17orf85 homolog [Danio rerio]	1983
1.39974	3.62162	NP_001002322.1	zinc transporter 5 [Danio rerio]	1984
2.23214	2.12698	NP_001093576.1	Fc receptor, IgE, high affinity I, gamma polypeptide precursor [Danio rerio]	1985
1.55114	3.23529	NP_001002047.1	steroid receptor RNA activator 1 [Danio rerio]	1986
1.42684	4.36735	NP_001180454.1	redox-regulatory protein FAM213A [Danio rerio]	1987
1.41395	4.0625	NP_001007061.2	protein PRRC1 [Danio rerio]	1988
1.23161	5.73077	XP_002664983.1	PREDICTED: transmembrane channel-like 4 [Danio rerio]	1989
1.52435	4.07143	NP_001082922.1	ubiquitin-conjugating enzyme E2 D4 [Danio rerio]	1990
4.50732	1.68085	NP_001002539.1	AP-3 complex subunit sigma-2 [Danio rerio]	1991
2.17162	1.79221	NP_956508.1	ubiquitin-associated protein 1 [Danio rerio]	1992
1.1483	14	NP_001133536.1	Abl interactor 1 [Salmo salar]	1993
4.44444	2.07317	XP_691291.2	PREDICTED: solute carrier family 12 member 4 [Danio rerio]	1994
1.73024	2.54545	NP_956977.1	ras-related protein Rab-14 [Danio rerio]	1995
1.32347	3.2973	NP_001073462.1	dnaJ homolog subfamily B member 2 [Danio rerio]	1996
5.77966	1.14286	NP_001018093.2	NFU1 iron-sulfur cluster scaffold homolog [Danio rerio]	1997
2.13949	1.56863	NP_001003784.2	dolichyl pyrophosphate Man9GlcNAc2 alpha-1,3-glucosyltransferase precursor [Danio rerio]	1998
4.34211	1.63514	XP_690269.4	PREDICTED: uncharacterized protein C7orf57 homolog isoform 2 [Danio rerio]	1999
[truncated: 2,305 more rows]
