# Supplementary material for: Bulk segregant RNA-seq reveals expression and positional candidate genes and allele-specific expression for disease resistance against enteric septicemia of catfish
Source: BMC Genomics. 2013 Dec 30;14:929. doi: 10.1186/1471-2164-14-929 (PMC3890627; doi:10.1186/1471-2164-14-929)
Supplement: Additional file 4: Table S4 — Allele-specific expressed genes. [file 1471-2164-14-929-S4.xlsx]

## Sheet: sheet1
Max BFR	Combined Allel_ratio	Accession Version #	Description	FDR adjusted p-value
1.00417	50	XP_002805692.1	PREDICTED: hypothetical protein LOC701528 [Macaca mulatta]	3.07997e-179
1.00544	50	JC1348	hypothetical 18K protein - goldfish mitochondrion	3.56911e-166
1.03377	47.8462	XP_002665065.1	PREDICTED: transmembrane protein 176B-like [Danio rerio]	1.55201e-62
1.08503	24.0872	XP_001922616.3	PREDICTED: saxitoxin and tetrodotoxin-binding protein 2-like [Danio rerio]	1.66053e-54
1.17871	28.8796	NP_631919.1	lysozyme-like protein 2 precursor [Danio rerio]	6.581e-44
1.02499	18.4047	NP_956340.1	40S ribosomal protein S12 [Danio rerio]	1.03813e-38
1.04808	21.386	XP_003198150.1	PREDICTED: hypothetical protein LOC100535957 [Danio rerio]	4.20094e-37
1.08534	22.4762	NP_001120807.1	nucleolar RNA helicase 2 [Danio rerio]	7.00714e-36
1.02676	50	NP_998475.1	egl nine homolog 3 [Danio rerio]	3.10798e-35
1.04548	50	NP_001004582.1	chymotrypsin-like precursor [Danio rerio]	2.11065e-34
1.84469	38.2703	NP_001038953.1	type IV antifreeze protein precursor [Danio rerio]	2.16768e-25
1.21765	19.0604	NP_001019822.1	fatty acid binding protein 1-B.1 [Danio rerio]	6.70688e-25
1.14724	14.0276	NP_001002378.1	ferritin heavy chain [Danio rerio]	1.18206e-22
1.04894	28.3519	NP_001002621.1	glutathione S-transferase omega 1 [Danio rerio]	7.96529e-22
1.05022	50	NP_001139083.1	uncharacterized protein LOC571915 [Danio rerio]	7.74424e-20
1.09164	50	NP_001002217.1	carboxypeptidase A4 precursor [Danio rerio]	9.8464e-20
1.16724	50	NP_001008651.1	prostaglandin reductase 1 [Danio rerio]	2.07213e-17
1.11953	14.5561	NP_001002495.2	cytochrome b-c1 complex subunit 8 [Danio rerio]	2.25803e-16
1.40812	16.2098	NP_001007152.1	sex hormone binding globulin precursor [Danio rerio]	6.58427e-16
1.41626	50	NP_001004661.1	aquaporin 8a, tandem duplicate 1 [Danio rerio]	5.57383e-15
1.07001	22.4655	NP_998035.1	probable 4-hydroxy-2-oxoglutarate aldolase, mitochondrial precursor [Danio rerio]	7.33762e-15
1.24169	16.3889	NP_571395.1	plastin-2 [Danio rerio]	1.51812e-14
1.4112	47.4286	NP_571322.1	L-lactate dehydrogenase B-A chain [Danio rerio]	4.40808e-14
1.07656	40	AFM86947.1	hypothetical protein, partial [Callorhinchus milii]	5.98077e-14
1.12258	22.8776	AFC88124.1	immunoglobulin light chain variable region [Hemibagrus macropterus]	3.14595e-13
1.0544	14.4207	NP_001002521.1	signal peptidase complex catalytic subunit SEC11A [Danio rerio]	4.30531e-13
3.76326	34.381	NP_001001409.2	actin, alpha, cardiac muscle 1a [Danio rerio]	1.67349e-12
1.09994	14.4276	NP_997887.1	alpha-enolase [Danio rerio]	3.05484e-12
1.13857	14.1026	NP_956842.2	RNA-binding protein PNO1 [Danio rerio]	1.21855e-11
1.54965	16.2577	NP_001018363.1	complement C1q subcomponent subunit A precursor [Danio rerio]	2.34207e-11
1.04064	50	NP_001008584.1	low affinity cationic amino acid transporter 2 [Danio rerio]	3.33088e-11
1.03254	43.3333	XP_685374.1	PREDICTED: ATP synthase subunit f, mitochondrial isoform 1 [Danio rerio]	8.46134e-11
1.20728	41.1818	NP_001002579.1	mitochondrial glycine cleavage system H protein [Danio rerio]	4.13256e-09
2.3726	23.7333	NP_001091731.1	uncharacterized protein LOC100002730 precursor [Danio rerio]	4.78989e-09
1.15621	15.191	NP_998544.1	aspartate aminotransferase 2a [Danio rerio]	7.90964e-09
1.07857	50	XP_690141.2	PREDICTED: hypothetical protein LOC561636 [Danio rerio]	7.99046e-09
1.21605	25.4286	NP_958456.1	trans-2,3-enoyl-CoA reductase [Danio rerio]	1.39688e-07
1.09371	14.3372	NP_957180.1	glutaryl-Coenzyme A dehydrogenase [Danio rerio]	3.45306e-07
2.31783	50	XP_003453579.1	PREDICTED: fetuin-B-like [Oreochromis niloticus]	3.96641e-07
1.07219	20.3871	NP_999939.1	tetraspanin-6 [Danio rerio]	6.73875e-07
1.05561	30.9231	NP_001025388.1	sorting nexin-6 [Danio rerio]	7.1288e-07
1.13914	30.6923	NP_001001400.1	actin-related protein 8 [Danio rerio]	7.14541e-07
1.06321	26.4118	NP_001077323.1	indoleamine 2,3-dioxygenase 2 [Danio rerio]	7.68035e-07
1.13426	19.3529	NP_001159390.1	beta thymosin-like protein 2 [Danio rerio]	8.28457e-07
1.59253	15.3594	NP_001119936.1	insulin-like growth factor-binding protein 2-B precursor [Danio rerio]	8.581e-07
1.05018	21.6538	NP_001070105.1	phosphoethanolamine methyltransferase [Danio rerio]	8.83073e-07
1.14003	19.1562	NP_001071070.1	cytochrome P450, family 4, subfamily V, polypeptide 8 [Danio rerio]	2.49835e-06
1.73638	50	NP_001092735.1	uncharacterized protein LOC100093712 precursor [Danio rerio]	2.99232e-06
1.21391	25.875	XP_002195523.1	PREDICTED: uncharacterized protein LOC100231554 [Taeniopygia guttata]	3.58724e-06
1.30905	16.3778	NP_001018539.2	carboxypeptidase B2 precursor [Danio rerio]	5.75878e-06
50.1852	19.3214	XP_004086099.1	PREDICTED: uncharacterized protein LOC101157921 [Oryzias latipes]	7.04147e-06
1.05818	22.25	AAI52592.1	LOC569167 protein [Danio rerio]	7.71903e-06
1.05219	17.7143	NP_956155.1	protein-tyrosine phosphatase-like member B [Danio rerio]	9.19017e-06
17.1058	17.7812	AAT52142.1	CC chemokine SCYA108 [Ictalurus furcatus]	1.57715e-05
1.0837	23.4118	NP_997956.1	adenosine kinase isoform 1 [Danio rerio]	1.73259e-05
1.199	24.6	NP_571320.1	DNA-binding protein inhibitor ID-1 [Danio rerio]	2.357e-05
1.11858	16.2564	NP_001070200.1	40S ribosomal protein S16 [Danio rerio]	2.44138e-05
1.06789	15.5682	XP_695816.5	PREDICTED: protein zyg-11 homolog [Danio rerio]	2.57904e-05
1.07438	23.8	NP_956144.1	c20orf24 homolog [Danio rerio]	3.575e-05
1.16858	16.0286	NP_998232.1	dual specificity protein phosphatase 1 [Danio rerio]	0.000103061
2.57358	17.6296	XP_688314.4	PREDICTED: hypothetical protein LOC559835 [Danio rerio]	0.000115307
1.25471	20.8235	XP_682981.1	PREDICTED: antigen peptide transporter 2-like isoform 1 [Danio rerio]	0.000140323
1.19225	24.8182	XP_002160050.2	PREDICTED: uncharacterized protein LOC100206654 [Hydra magnipapillata]	0.000246434
1.38893	15.1622	NP_001076267.1	14-3-3 protein beta/alpha-A [Danio rerio]	0.000254336
1.21116	18.6	NP_570996.2	F-box only protein 50 [Danio rerio]	0.000420838
1.14214	32.8	XP_003452034.1	PREDICTED: transmembrane protein 150A-like [Oreochromis niloticus]	0.00114966
1.07966	16.3913	AAT52140.1	CC chemokine SCYA106 [Ictalurus furcatus]	0.00154095
1.09043	22.3	AFU76492.1	short chain alpha neurotoxin A1 [Micrurus laticollaris]	0.00165266
1.31442	36.25	NP_001002372.1	transmembrane 4 L6 family member 5 [Danio rerio]	0.00206448
1.11307	18.7857	NP_958473.1	tyrosine--tRNA ligase, cytoplasmic [Danio rerio]	0.00284727
1.33275	14.8846	NP_955910.1	beta-ureidopropionase [Danio rerio]	0.00314897
1.67488	21	NP_001091654.1	A-kinase anchor protein 12 [Danio rerio]	0.00389631
1.16121	14.1724	NP_001004529.1	enoyl-CoA hydratase, mitochondrial [Danio rerio]	0.00425512
1.21011	21.5556	NP_958886.1	collagen, type I, alpha 1b precursor [Danio rerio]	0.00422438
1.23047	20.0909	XP_002943664.1	PREDICTED: hypothetical protein LOC100486110 [Xenopus (Silurana) tropicalis]	0.00484331
1.42725	15.2727	NP_955823.1	C-1-tetrahydrofolate synthase, cytoplasmic [Danio rerio]	0.004905
1.35833	22.375	NP_001007448.1	carnitine O-palmitoyltransferase 2, mitochondrial [Danio rerio]	0.00502153
1.10544	22.375	NP_001191060.1	lecithin retinol acyltransferase a [Danio rerio]	0.00502153
1.09797	14.7273	NP_998403.1	transmembrane protein 43 [Danio rerio]	0.00635719
1.08681	14.2917	NP_956849.2	programmed cell death protein 10-A [Danio rerio]	0.00812163
1.09022	18.25	NP_001243120.1	nuclear receptor subfamily 0 group B member 2 [Danio rerio]	0.00841125
1.09851	20.1111	NP_001017908.2	integrin alpha FG-GAP repeat containing 2 [Danio rerio]	0.0100079
1.21948	15.6875	NP_956640.1	diablo, IAP-binding mitochondrial protein a [Danio rerio]	0.0104349
21.9388	17.5	NP_001108031.1	plasminogen activator inhibitor 1 precursor [Danio rerio]	0.0122104
1.07374	14.1905	XP_691812.1	PREDICTED: uncharacterized protein DKFZp762I1415-like [Danio rerio]	0.0147633
1.14638	22.8333	NP_001032777.1	Hermansky-Pudlak syndrome 1 protein [Danio rerio]	0.0172104
1.15269	19.75	NP_001191383.1	P2Y purinoceptor 11 [Danio rerio]	0.0179146
1.25303	15.1111	NP_001071025.1	multiple inositol polyphosphate histidine phosphatase, 1a [Danio rerio]	0.0185055
21.96	16.5455	XP_682842.1	PREDICTED: interferon-induced very large GTPase 1-like [Danio rerio]	0.0203903
1.3915	14.1176	AAI55834.1	Si:dkey-10p5.7 [Danio rerio]	0.0233833
1.12435	14.4706	XP_003937480.1	PREDICTED: zinc finger protein 585B [Saimiri boliviensis boliviensis]	0.0233353
1.10148	16.7	NP_001032787.1	sorting nexin-2 [Danio rerio]	0.0246887
1.19329	15	XP_692717.4	PREDICTED: TNFAIP3-interacting protein 2-like [Danio rerio]	0.0308558
1.1483	14	NP_001133536.1	Abl interactor 1 [Salmo salar]	0.0333487
1.40931	14.5385	NP_997895.1	sideroflexin-2 [Danio rerio]	0.0369566
1.30466	15.1429	NP_956613.2	macoilin-1 [Danio rerio]	0.0369232
1.38684	15	NP_999977.1	erythrocyte membrane protein band 4.1-like 3b [Danio rerio]	0.0368518
1.50126	14.75	XP_002667032.2	PREDICTED: myotubularin-related protein 4 [Danio rerio]	0.0472279
